# Supplementary material for: Evaluating the safety of prenatal HIV PrEP use: Perinatal outcomes from three cohort studies in Western Kenya
Source: PLOS Glob Public Health. 2026 Jan 20;6(1):e0005744. doi: 10.1371/journal.pgph.0005744 (PMC12818637; doi:10.1371/journal.pgph.0005744)
Supplement: S1 File — (XLSX) [file pgph.0005744.s001.xlsx]

## Sheet: Sheet1
record_id	clt_visit	last_clt_visit_anc	cohort	cohort_prep	age	age_2435	currently_married	marriage_type	school	partner_status	gestage_enrollment	gestage_determined	anc_num	firstanc	primigravida	pregnancies_num	live_births_num	living_children_num	priorpregloss	lastchild_lt2	delivery_mode	infant_sex	prep_initiated	prep_use_pregnancy_weeks	trimester_initiation_acog	trimester_initiation_acog_cat	prep_arv_type	prep_30days	prep_30days_missed	live_birth	sae_preg_loss	sae_preg_loss_miscarriage	sae_preg_loss_stillbirth	sae_neonatal_death	gestage_birth	gestage_birth_preterm	birthweight	lbw	birthlength	sga_sex	congenital_abnormality	congenital_cleft	congenital_othermouth	congenital_clubfoot	congenital_extra	congenital_jointed	congenital_missingfinger	congenital_otherlimb	_zwei_lt2_6wk
210019	Enrollment	2nd ANC follow-up	PrIMA-X	PrIMA-X	31.8823	24-35	Yes	Monogamous	16	Unknown	24	LMP	3	First Trimester	No	4	3	3	No	No	Vaginal	Male	Yes	28.8571	First Trimester	Prior to Pregnancy / First Trimester	TDF/FTC (300mg/200mg) only	On PrEP	On PrEP But Missed Some	Yes	No	No	No	No	37	No	3.4	No	50.2	No	No						No		No
210019	2nd ANC follow-up	2nd ANC follow-up	PrIMA-X	PrIMA-X	31.8823	24-35	Yes	Monogamous	16	Unknown	24	LMP	3	First Trimester	No	4	3	3	No	No	Vaginal	Male	Yes	28.8571	First Trimester	Prior to Pregnancy / First Trimester	TDF/FTC (300mg/200mg) only	On PrEP	Not On PrEP / Missed All	Yes	No	No	No	No	37	No	3.4	No	50.2	No	No						No		No
210019	Transition to PNC	2nd ANC follow-up	PrIMA-X	PrIMA-X	31.8823	24-35	Yes	Monogamous	16	Unknown	24	LMP	3	First Trimester	No	4	3	3	No	No	Vaginal	Male	Yes	28.8571	First Trimester	Prior to Pregnancy / First Trimester				Yes	No	No	No	No	37	No	3.4	No	50.2	No	No						No		No
210019	6 weeks post-partum	2nd ANC follow-up	PrIMA-X	PrIMA-X	31.8823	24-35	Yes	Monogamous	16	Unknown	24	LMP	3	First Trimester	No	4	3	3	No	No	Vaginal	Male	Yes	28.8571	First Trimester	Prior to Pregnancy / First Trimester	TDF/FTC (300mg/200mg) only	On PrEP	On Prep And Never Missed	Yes	No	No	No	No	37	No	3.4	No	50.2	No	No						No		No
210019	14 weeks post-partum	2nd ANC follow-up	PrIMA-X	PrIMA-X	31.8823	24-35	Yes	Monogamous	16	Unknown	24	LMP	3	First Trimester	No	4	3	3	No	No	Vaginal	Male	Yes	28.8571	First Trimester	Prior to Pregnancy / First Trimester	TDF/FTC (300mg/200mg) only	On PrEP	On Prep And Never Missed	Yes	No	No	No	No	37	No	3.4	No	50.2	No	No						No		No
210019	6 months post-partum	2nd ANC follow-up	PrIMA-X	PrIMA-X	31.8823	24-35	Yes	Monogamous	16	Unknown	24	LMP	3	First Trimester	No	4	3	3	No	No	Vaginal	Male	Yes	28.8571	First Trimester	Prior to Pregnancy / First Trimester	TDF/FTC (300mg/200mg) only	On PrEP	On Prep And Never Missed	Yes	No	No	No	No	37	No	3.4	No	50.2	No	No						No		No
210019	9 months post-partum	2nd ANC follow-up	PrIMA-X	PrIMA-X	31.8823	24-35	Yes	Monogamous	16	Unknown	24	LMP	3	First Trimester	No	4	3	3	No	No	Vaginal	Male	Yes	28.8571	First Trimester	Prior to Pregnancy / First Trimester	TDF/FTC (300mg/200mg) only	On PrEP	On Prep And Never Missed	Yes	No	No	No	No	37	No	3.4	No	50.2	No	No						No		No
210019	12 months post-partum	2nd ANC follow-up	PrIMA-X	PrIMA-X	31.8823	24-35	Yes	Monogamous	16	Unknown	24	LMP	3	First Trimester	No	4	3	3	No	No	Vaginal	Male	Yes	28.8571	First Trimester	Prior to Pregnancy / First Trimester	TDF/FTC (300mg/200mg) only	On PrEP	On PrEP But Missed Some	Yes	No	No	No	No	37	No	3.4	No	50.2	No	No						No		No
210019	18 months post-partum	2nd ANC follow-up	PrIMA-X	PrIMA-X	31.8823	24-35	Yes	Monogamous	16	Unknown	24	LMP	3	First Trimester	No	4	3	3	No	No	Vaginal	Male	Yes	28.8571	First Trimester	Prior to Pregnancy / First Trimester	TDF/FTC (300mg/200mg) only	On PrEP	On Prep And Never Missed	Yes	No	No	No	No	37	No	3.4	No	50.2	No	No						No		No
210019	24 months post-partum	2nd ANC follow-up	PrIMA-X	PrIMA-X	31.8823	24-35	Yes	Monogamous	16	Unknown	24	LMP	3	First Trimester	No	4	3	3	No	No	Vaginal	Male	Yes	28.8571	First Trimester	Prior to Pregnancy / First Trimester	TDF/FTC (300mg/200mg) only	On PrEP	On Prep And Never Missed	Yes	No	No	No	No	37	No	3.4	No	50.2	No	No						No		No
210019	30 months post-partum	2nd ANC follow-up	PrIMA-X	PrIMA-X	31.8823	24-35	Yes	Monogamous	16	Unknown	24	LMP	3	First Trimester	No	4	3	3	No	No	Vaginal	Male	Yes	28.8571	First Trimester	Prior to Pregnancy / First Trimester	TDF/FTC (300mg/200mg) only	On PrEP	On PrEP But Missed Some	Yes	No	No	No	No	37	No	3.4	No	50.2	No	No						No		No
210019	36 months post-partum	2nd ANC follow-up	PrIMA-X	PrIMA-X	31.8823	24-35	Yes	Monogamous	16	Unknown	24	LMP	3	First Trimester	No	4	3	3	No	No	Vaginal	Male	Yes	28.8571	First Trimester	Prior to Pregnancy / First Trimester	TDF/FTC (300mg/200mg) only	On PrEP	On Prep And Never Missed	Yes	No	No	No	No	37	No	3.4	No	50.2	No	No						No		No
210069	Enrollment	3rd ANC follow-up	PrIMA-X	PrIMA-X	28.9117	24-35	Yes	Monogamous	16	HIV Negative	27	LMP	3	Third Trimester	No	3	2	2	No	No	Vaginal	Female	Yes	23.5714	Second Trimester	Second Trimester	TDF/FTC (300mg/200mg) only	On PrEP	On PrEP But Missed Some	Yes	No	No	No	No	38	No	4	No	50.7	No	No						No		No
210069	1st ANC follow-up	3rd ANC follow-up	PrIMA-X	PrIMA-X	28.9117	24-35	Yes	Monogamous	16	HIV Negative	27	LMP	3	Third Trimester	No	3	2	2	No	No	Vaginal	Female	Yes	23.5714	Second Trimester	Second Trimester	TDF/FTC (300mg/200mg) only	On PrEP		Yes	No	No	No	No	38	No	4	No	50.7	No	No						No		No
210069	2nd ANC follow-up	3rd ANC follow-up	PrIMA-X	PrIMA-X	28.9117	24-35	Yes	Monogamous	16	HIV Negative	27	LMP	3	Third Trimester	No	3	2	2	No	No	Vaginal	Female	Yes	23.5714	Second Trimester	Second Trimester	TDF/FTC (300mg/200mg) only	On PrEP	On Prep And Never Missed	Yes	No	No	No	No	38	No	4	No	50.7	No	No						No		No
210069	3rd ANC follow-up	3rd ANC follow-up	PrIMA-X	PrIMA-X	28.9117	24-35	Yes	Monogamous	16	HIV Negative	27	LMP	3	Third Trimester	No	3	2	2	No	No	Vaginal	Female	Yes	23.5714	Second Trimester	Second Trimester	TDF/FTC (300mg/200mg) only	On PrEP	On Prep And Never Missed	Yes	No	No	No	No	38	No	4	No	50.7	No	No						No		No
210069	Transition to PNC	3rd ANC follow-up	PrIMA-X	PrIMA-X	28.9117	24-35	Yes	Monogamous	16	HIV Negative	27	LMP	3	Third Trimester	No	3	2	2	No	No	Vaginal	Female	Yes	23.5714	Second Trimester	Second Trimester				Yes	No	No	No	No	38	No	4	No	50.7	No	No						No		No
210069	6 weeks post-partum	3rd ANC follow-up	PrIMA-X	PrIMA-X	28.9117	24-35	Yes	Monogamous	16	HIV Negative	27	LMP	3	Third Trimester	No	3	2	2	No	No	Vaginal	Female	Yes	23.5714	Second Trimester	Second Trimester	TDF/FTC (300mg/200mg) only	Not On PrEP	Not On PrEP / Missed All	Yes	No	No	No	No	38	No	4	No	50.7	No	No						No		No
210069	14 weeks post-partum	3rd ANC follow-up	PrIMA-X	PrIMA-X	28.9117	24-35	Yes	Monogamous	16	HIV Negative	27	LMP	3	Third Trimester	No	3	2	2	No	No	Vaginal	Female	Yes	23.5714	Second Trimester	Second Trimester	TDF/FTC (300mg/200mg) only	On PrEP	On PrEP But Missed Some	Yes	No	No	No	No	38	No	4	No	50.7	No	No						No		No
210069	6 months post-partum	3rd ANC follow-up	PrIMA-X	PrIMA-X	28.9117	24-35	Yes	Monogamous	16	HIV Negative	27	LMP	3	Third Trimester	No	3	2	2	No	No	Vaginal	Female	Yes	23.5714	Second Trimester	Second Trimester	TDF/FTC (300mg/200mg) only	On PrEP	On PrEP But Missed Some	Yes	No	No	No	No	38	No	4	No	50.7	No	No						No		No
210069	9 months post-partum	3rd ANC follow-up	PrIMA-X	PrIMA-X	28.9117	24-35	Yes	Monogamous	16	HIV Negative	27	LMP	3	Third Trimester	No	3	2	2	No	No	Vaginal	Female	Yes	23.5714	Second Trimester	Second Trimester		Not On PrEP	Not On PrEP / Missed All	Yes	No	No	No	No	38	No	4	No	50.7	No	No						No		No
210069	12 months post-partum	3rd ANC follow-up	PrIMA-X	PrIMA-X	28.9117	24-35	Yes	Monogamous	16	HIV Negative	27	LMP	3	Third Trimester	No	3	2	2	No	No	Vaginal	Female	Yes	23.5714	Second Trimester	Second Trimester		Not On PrEP	Not On PrEP / Missed All	Yes	No	No	No	No	38	No	4	No	50.7	No	No						No		No
210069	18 months post-partum	3rd ANC follow-up	PrIMA-X	PrIMA-X	28.9117	24-35	Yes	Monogamous	16	HIV Negative	27	LMP	3	Third Trimester	No	3	2	2	No	No	Vaginal	Female	Yes	23.5714	Second Trimester	Second Trimester		Not On PrEP	Not On PrEP / Missed All	Yes	No	No	No	No	38	No	4	No	50.7	No	No						No		No
210069	24 months post-partum	3rd ANC follow-up	PrIMA-X	PrIMA-X	28.9117	24-35	Yes	Monogamous	16	HIV Negative	27	LMP	3	Third Trimester	No	3	2	2	No	No	Vaginal	Female	Yes	23.5714	Second Trimester	Second Trimester		Not On PrEP	Not On PrEP / Missed All	Yes	No	No	No	No	38	No	4	No	50.7	No	No						No		No
210069	30 months post-partum	3rd ANC follow-up	PrIMA-X	PrIMA-X	28.9117	24-35	Yes	Monogamous	16	HIV Negative	27	LMP	3	Third Trimester	No	3	2	2	No	No	Vaginal	Female	Yes	23.5714	Second Trimester	Second Trimester		Not On PrEP	Not On PrEP / Missed All	Yes	No	No	No	No	38	No	4	No	50.7	No	No						No		No
210199	Enrollment	2nd ANC follow-up	PrIMA-X	PrIMA-X	22.7351	<24	Yes	Monogamous	4	HIV Negative	24	LMP	2	Second Trimester	No	2	0	1	No	No	Vaginal	Female	Yes	15.2857	Second Trimester	Second Trimester	TDF/FTC (300mg/200mg) only	On PrEP	On PrEP But Missed Some	Yes	No	No	No	No	38	No	3	No	49	No	No						No		No
210199	1st ANC follow-up	2nd ANC follow-up	PrIMA-X	PrIMA-X	22.7351	<24	Yes	Monogamous	4	HIV Negative	24	LMP	2	Second Trimester	No	2	0	1	No	No	Vaginal	Female	Yes	15.2857	Second Trimester	Second Trimester	TDF/FTC (300mg/200mg) only	On PrEP	On PrEP But Missed Some	Yes	No	No	No	No	38	No	3	No	49	No	No						No		No
210199	2nd ANC follow-up	2nd ANC follow-up	PrIMA-X	PrIMA-X	22.7351	<24	Yes	Monogamous	4	HIV Negative	24	LMP	2	Second Trimester	No	2	0	1	No	No	Vaginal	Female	Yes	15.2857	Second Trimester	Second Trimester	TDF/FTC (300mg/200mg) only	On PrEP	On PrEP But Missed Some	Yes	No	No	No	No	38	No	3	No	49	No	No						No		No
210199	Transition to PNC	2nd ANC follow-up	PrIMA-X	PrIMA-X	22.7351	<24	Yes	Monogamous	4	HIV Negative	24	LMP	2	Second Trimester	No	2	0	1	No	No	Vaginal	Female	Yes	15.2857	Second Trimester	Second Trimester				Yes	No	No	No	No	38	No	3	No	49	No	No						No		No
210199	6 weeks post-partum	2nd ANC follow-up	PrIMA-X	PrIMA-X	22.7351	<24	Yes	Monogamous	4	HIV Negative	24	LMP	2	Second Trimester	No	2	0	1	No	No	Vaginal	Female	Yes	15.2857	Second Trimester	Second Trimester	TDF/FTC (300mg/200mg) only	On PrEP		Yes	No	No	No	No	38	No	3	No	49	No	No						No		No
210199	14 weeks post-partum	2nd ANC follow-up	PrIMA-X	PrIMA-X	22.7351	<24	Yes	Monogamous	4	HIV Negative	24	LMP	2	Second Trimester	No	2	0	1	No	No	Vaginal	Female	Yes	15.2857	Second Trimester	Second Trimester		Not On PrEP	Not On PrEP / Missed All	Yes	No	No	No	No	38	No	3	No	49	No	No						No		No
210199	6 months post-partum	2nd ANC follow-up	PrIMA-X	PrIMA-X	22.7351	<24	Yes	Monogamous	4	HIV Negative	24	LMP	2	Second Trimester	No	2	0	1	No	No	Vaginal	Female	Yes	15.2857	Second Trimester	Second Trimester		Not On PrEP	Not On PrEP / Missed All	Yes	No	No	No	No	38	No	3	No	49	No	No						No		No
210199	9 months post-partum	2nd ANC follow-up	PrIMA-X	PrIMA-X	22.7351	<24	Yes	Monogamous	4	HIV Negative	24	LMP	2	Second Trimester	No	2	0	1	No	No	Vaginal	Female	Yes	15.2857	Second Trimester	Second Trimester		Not On PrEP	Not On PrEP / Missed All	Yes	No	No	No	No	38	No	3	No	49	No	No						No		No
210199	12 months post-partum	2nd ANC follow-up	PrIMA-X	PrIMA-X	22.7351	<24	Yes	Monogamous	4	HIV Negative	24	LMP	2	Second Trimester	No	2	0	1	No	No	Vaginal	Female	Yes	15.2857	Second Trimester	Second Trimester		Not On PrEP	Not On PrEP / Missed All	Yes	No	No	No	No	38	No	3	No	49	No	No						No		No
210199	18 months post-partum	2nd ANC follow-up	PrIMA-X	PrIMA-X	22.7351	<24	Yes	Monogamous	4	HIV Negative	24	LMP	2	Second Trimester	No	2	0	1	No	No	Vaginal	Female	Yes	15.2857	Second Trimester	Second Trimester		Not On PrEP	Not On PrEP / Missed All	Yes	No	No	No	No	38	No	3	No	49	No	No						No		No
210199	24 months post-partum	2nd ANC follow-up	PrIMA-X	PrIMA-X	22.7351	<24	Yes	Monogamous	4	HIV Negative	24	LMP	2	Second Trimester	No	2	0	1	No	No	Vaginal	Female	Yes	15.2857	Second Trimester	Second Trimester		Not On PrEP	Not On PrEP / Missed All	Yes	No	No	No	No	38	No	3	No	49	No	No						No		No
210199	30 months post-partum	2nd ANC follow-up	PrIMA-X	PrIMA-X	22.7351	<24	Yes	Monogamous	4	HIV Negative	24	LMP	2	Second Trimester	No	2	0	1	No	No	Vaginal	Female	Yes	15.2857	Second Trimester	Second Trimester		Not On PrEP	Not On PrEP / Missed All	Yes	No	No	No	No	38	No	3	No	49	No	No						No		No
210199	36 months post-partum	2nd ANC follow-up	PrIMA-X	PrIMA-X	22.7351	<24	Yes	Monogamous	4	HIV Negative	24	LMP	2	Second Trimester	No	2	0	1	No	No	Vaginal	Female	Yes	15.2857	Second Trimester	Second Trimester		Not On PrEP	Not On PrEP / Missed All	Yes	No	No	No	No	38	No	3	No	49	No	No						No		No
210519	Enrollment	2nd ANC follow-up	PrIMA-X	PrIMA-X	19	<24	Yes	Monogamous	10	HIV Negative	30	Fundal Height	5	Third Trimester	No	2	1	0	No	Yes	Vaginal	Male	Yes	14.2857	Second Trimester	Second Trimester	TDF/FTC (300mg/200mg) only	On PrEP	On Prep And Never Missed	Yes	No	No	No	No	38	No					No						No
210519	1st ANC follow-up	2nd ANC follow-up	PrIMA-X	PrIMA-X	19	<24	Yes	Monogamous	10	HIV Negative	30	Fundal Height	5	Third Trimester	No	2	1	0	No	Yes	Vaginal	Male	Yes	14.2857	Second Trimester	Second Trimester	TDF/FTC (300mg/200mg) only	On PrEP	On PrEP But Missed Some	Yes	No	No	No	No	38	No					No						No
210519	2nd ANC follow-up	2nd ANC follow-up	PrIMA-X	PrIMA-X	19	<24	Yes	Monogamous	10	HIV Negative	30	Fundal Height	5	Third Trimester	No	2	1	0	No	Yes	Vaginal	Male	Yes	14.2857	Second Trimester	Second Trimester	TDF/FTC (300mg/200mg) only	On PrEP	On PrEP But Missed Some	Yes	No	No	No	No	38	No					No						No
210519	Transition to PNC	2nd ANC follow-up	PrIMA-X	PrIMA-X	19	<24	Yes	Monogamous	10	HIV Negative	30	Fundal Height	5	Third Trimester	No	2	1	0	No	Yes	Vaginal	Male	Yes	14.2857	Second Trimester	Second Trimester				Yes	No	No	No	No	38	No					No						No
210519	14 weeks post-partum	2nd ANC follow-up	PrIMA-X	PrIMA-X	19	<24	Yes	Monogamous	10	HIV Negative	30	Fundal Height	5	Third Trimester	No	2	1	0	No	Yes	Vaginal	Male	Yes	14.2857	Second Trimester	Second Trimester		Not On PrEP	Not On PrEP / Missed All	Yes	No	No	No	No	38	No					No						No
210519	12 months post-partum	2nd ANC follow-up	PrIMA-X	PrIMA-X	19	<24	Yes	Monogamous	10	HIV Negative	30	Fundal Height	5	Third Trimester	No	2	1	0	No	Yes	Vaginal	Male	Yes	14.2857	Second Trimester	Second Trimester		Not On PrEP	Not On PrEP / Missed All	Yes	No	No	No	No	38	No					No						No
210519	18 months post-partum	2nd ANC follow-up	PrIMA-X	PrIMA-X	19	<24	Yes	Monogamous	10	HIV Negative	30	Fundal Height	5	Third Trimester	No	2	1	0	No	Yes	Vaginal	Male	Yes	14.2857	Second Trimester	Second Trimester		Not On PrEP	Not On PrEP / Missed All	Yes	No	No	No	No	38	No					No						No
210519	24 months post-partum	2nd ANC follow-up	PrIMA-X	PrIMA-X	19	<24	Yes	Monogamous	10	HIV Negative	30	Fundal Height	5	Third Trimester	No	2	1	0	No	Yes	Vaginal	Male	Yes	14.2857	Second Trimester	Second Trimester		Not On PrEP	Not On PrEP / Missed All	Yes	No	No	No	No	38	No					No						No
210519	30 months post-partum	2nd ANC follow-up	PrIMA-X	PrIMA-X	19	<24	Yes	Monogamous	10	HIV Negative	30	Fundal Height	5	Third Trimester	No	2	1	0	No	Yes	Vaginal	Male	Yes	14.2857	Second Trimester	Second Trimester		Not On PrEP	Not On PrEP / Missed All	Yes	No	No	No	No	38	No					No						No
210539	Enrollment	6th ANC follow-up	PrIMA-X	PrIMA-X	28.6982	24-35	Yes	Monogamous	10	HIV Positive	14	LMP	2	Second Trimester	No	4	2	2	Yes	No	Vaginal	Female	Yes	32	First Trimester	Prior to Pregnancy / First Trimester	TDF/FTC (300mg/200mg) only	On PrEP	On Prep And Never Missed	Yes	No	No	No	No	38	No					No						No		No
210539	1st ANC follow-up	6th ANC follow-up	PrIMA-X	PrIMA-X	28.6982	24-35	Yes	Monogamous	10	HIV Positive	14	LMP	2	Second Trimester	No	4	2	2	Yes	No	Vaginal	Female	Yes	32	First Trimester	Prior to Pregnancy / First Trimester	TDF/FTC (300mg/200mg) only	On PrEP	On Prep And Never Missed	Yes	No	No	No	No	38	No					No						No		No
210539	2nd ANC follow-up	6th ANC follow-up	PrIMA-X	PrIMA-X	28.6982	24-35	Yes	Monogamous	10	HIV Positive	14	LMP	2	Second Trimester	No	4	2	2	Yes	No	Vaginal	Female	Yes	32	First Trimester	Prior to Pregnancy / First Trimester	TDF/FTC (300mg/200mg) only	On PrEP	On Prep And Never Missed	Yes	No	No	No	No	38	No					No						No		No
210539	3rd ANC follow-up	6th ANC follow-up	PrIMA-X	PrIMA-X	28.6982	24-35	Yes	Monogamous	10	HIV Positive	14	LMP	2	Second Trimester	No	4	2	2	Yes	No	Vaginal	Female	Yes	32	First Trimester	Prior to Pregnancy / First Trimester	TDF/FTC (300mg/200mg) only	On PrEP	On Prep And Never Missed	Yes	No	No	No	No	38	No					No						No		No
210539	4th ANC follow-up	6th ANC follow-up	PrIMA-X	PrIMA-X	28.6982	24-35	Yes	Monogamous	10	HIV Positive	14	LMP	2	Second Trimester	No	4	2	2	Yes	No	Vaginal	Female	Yes	32	First Trimester	Prior to Pregnancy / First Trimester	TDF/FTC (300mg/200mg) only	On PrEP	On Prep And Never Missed	Yes	No	No	No	No	38	No					No						No		No
210539	5th ANC follow-up	6th ANC follow-up	PrIMA-X	PrIMA-X	28.6982	24-35	Yes	Monogamous	10	HIV Positive	14	LMP	2	Second Trimester	No	4	2	2	Yes	No	Vaginal	Female	Yes	32	First Trimester	Prior to Pregnancy / First Trimester	TDF/FTC (300mg/200mg) only	On PrEP	On Prep And Never Missed	Yes	No	No	No	No	38	No					No						No		No
210539	6th ANC follow-up	6th ANC follow-up	PrIMA-X	PrIMA-X	28.6982	24-35	Yes	Monogamous	10	HIV Positive	14	LMP	2	Second Trimester	No	4	2	2	Yes	No	Vaginal	Female	Yes	32	First Trimester	Prior to Pregnancy / First Trimester	TDF/FTC (300mg/200mg) only	On PrEP	On Prep And Never Missed	Yes	No	No	No	No	38	No					No						No		No
210539	Transition to PNC	6th ANC follow-up	PrIMA-X	PrIMA-X	28.6982	24-35	Yes	Monogamous	10	HIV Positive	14	LMP	2	Second Trimester	No	4	2	2	Yes	No	Vaginal	Female	Yes	32	First Trimester	Prior to Pregnancy / First Trimester				Yes	No	No	No	No	38	No					No						No		No
210539	Near birth sample collection	6th ANC follow-up	PrIMA-X	PrIMA-X	28.6982	24-35	Yes	Monogamous	10	HIV Positive	14	LMP	2	Second Trimester	No	4	2	2	Yes	No	Vaginal	Female	Yes	32	First Trimester	Prior to Pregnancy / First Trimester				Yes	No	No	No	No	38	No					No						No		No
210539	6 weeks post-partum	6th ANC follow-up	PrIMA-X	PrIMA-X	28.6982	24-35	Yes	Monogamous	10	HIV Positive	14	LMP	2	Second Trimester	No	4	2	2	Yes	No	Vaginal	Female	Yes	32	First Trimester	Prior to Pregnancy / First Trimester	TDF/FTC (300mg/200mg) only	On PrEP	On Prep And Never Missed	Yes	No	No	No	No	38	No					No						No		No
210539	14 weeks post-partum	6th ANC follow-up	PrIMA-X	PrIMA-X	28.6982	24-35	Yes	Monogamous	10	HIV Positive	14	LMP	2	Second Trimester	No	4	2	2	Yes	No	Vaginal	Female	Yes	32	First Trimester	Prior to Pregnancy / First Trimester	TDF/FTC (300mg/200mg) only	On PrEP	On Prep And Never Missed	Yes	No	No	No	No	38	No					No						No		No
210539	6 months post-partum	6th ANC follow-up	PrIMA-X	PrIMA-X	28.6982	24-35	Yes	Monogamous	10	HIV Positive	14	LMP	2	Second Trimester	No	4	2	2	Yes	No	Vaginal	Female	Yes	32	First Trimester	Prior to Pregnancy / First Trimester	TDF/FTC (300mg/200mg) only	On PrEP	On PrEP But Missed Some	Yes	No	No	No	No	38	No					No						No		No
210539	9 months post-partum	6th ANC follow-up	PrIMA-X	PrIMA-X	28.6982	24-35	Yes	Monogamous	10	HIV Positive	14	LMP	2	Second Trimester	No	4	2	2	Yes	No	Vaginal	Female	Yes	32	First Trimester	Prior to Pregnancy / First Trimester	TDF/FTC (300mg/200mg) only	On PrEP	On Prep And Never Missed	Yes	No	No	No	No	38	No					No						No		No
210539	12 months post-partum	6th ANC follow-up	PrIMA-X	PrIMA-X	28.6982	24-35	Yes	Monogamous	10	HIV Positive	14	LMP	2	Second Trimester	No	4	2	2	Yes	No	Vaginal	Female	Yes	32	First Trimester	Prior to Pregnancy / First Trimester	TDF/FTC (300mg/200mg) only	On PrEP	On Prep And Never Missed	Yes	No	No	No	No	38	No					No						No		No
210539	18 months post-partum	6th ANC follow-up	PrIMA-X	PrIMA-X	28.6982	24-35	Yes	Monogamous	10	HIV Positive	14	LMP	2	Second Trimester	No	4	2	2	Yes	No	Vaginal	Female	Yes	32	First Trimester	Prior to Pregnancy / First Trimester	TDF/FTC (300mg/200mg) only	On PrEP	On Prep And Never Missed	Yes	No	No	No	No	38	No					No						No		No
210539	24 months post-partum	6th ANC follow-up	PrIMA-X	PrIMA-X	28.6982	24-35	Yes	Monogamous	10	HIV Positive	14	LMP	2	Second Trimester	No	4	2	2	Yes	No	Vaginal	Female	Yes	32	First Trimester	Prior to Pregnancy / First Trimester	TDF/FTC (300mg/200mg) only	On PrEP	On Prep And Never Missed	Yes	No	No	No	No	38	No					No						No		No
210539	30 months post-partum	6th ANC follow-up	PrIMA-X	PrIMA-X	28.6982	24-35	Yes	Monogamous	10	HIV Positive	14	LMP	2	Second Trimester	No	4	2	2	Yes	No	Vaginal	Female	Yes	32	First Trimester	Prior to Pregnancy / First Trimester	TDF/FTC (300mg/200mg) only	On PrEP	On Prep And Never Missed	Yes	No	No	No	No	38	No					No						No		No
210589	Enrollment	5th ANC follow-up	PrIMA-X	PrIMA-X	25.4894	24-35	Yes	Polygamous	8	HIV Positive	23	LMP	2	Second Trimester	No	2	0	0	No	No	Vaginal	Female	Yes	27.5714	Second Trimester	Second Trimester	TDF/FTC (300mg/200mg) only	On PrEP	On PrEP But Missed Some	Yes	No	No	No	No	38	No					No						No		No
210589	1st ANC follow-up	5th ANC follow-up	PrIMA-X	PrIMA-X	25.4894	24-35	Yes	Polygamous	8	HIV Positive	23	LMP	2	Second Trimester	No	2	0	0	No	No	Vaginal	Female	Yes	27.5714	Second Trimester	Second Trimester	TDF/FTC (300mg/200mg) only	On PrEP	On Prep And Never Missed	Yes	No	No	No	No	38	No					No						No		No
210589	2nd ANC follow-up	5th ANC follow-up	PrIMA-X	PrIMA-X	25.4894	24-35	Yes	Polygamous	8	HIV Positive	23	LMP	2	Second Trimester	No	2	0	0	No	No	Vaginal	Female	Yes	27.5714	Second Trimester	Second Trimester	TDF/FTC (300mg/200mg) only	On PrEP	On Prep And Never Missed	Yes	No	No	No	No	38	No					No						No		No
210589	3rd ANC follow-up	5th ANC follow-up	PrIMA-X	PrIMA-X	25.4894	24-35	Yes	Polygamous	8	HIV Positive	23	LMP	2	Second Trimester	No	2	0	0	No	No	Vaginal	Female	Yes	27.5714	Second Trimester	Second Trimester	TDF/FTC (300mg/200mg) only	On PrEP	On Prep And Never Missed	Yes	No	No	No	No	38	No					No						No		No
210589	4th ANC follow-up	5th ANC follow-up	PrIMA-X	PrIMA-X	25.4894	24-35	Yes	Polygamous	8	HIV Positive	23	LMP	2	Second Trimester	No	2	0	0	No	No	Vaginal	Female	Yes	27.5714	Second Trimester	Second Trimester	TDF/FTC (300mg/200mg) only	On PrEP	On Prep And Never Missed	Yes	No	No	No	No	38	No					No						No		No
210589	5th ANC follow-up	5th ANC follow-up	PrIMA-X	PrIMA-X	25.4894	24-35	Yes	Polygamous	8	HIV Positive	23	LMP	2	Second Trimester	No	2	0	0	No	No	Vaginal	Female	Yes	27.5714	Second Trimester	Second Trimester	TDF/FTC (300mg/200mg) only	On PrEP	On PrEP But Missed Some	Yes	No	No	No	No	38	No					No						No		No
210589	Transition to PNC	5th ANC follow-up	PrIMA-X	PrIMA-X	25.4894	24-35	Yes	Polygamous	8	HIV Positive	23	LMP	2	Second Trimester	No	2	0	0	No	No	Vaginal	Female	Yes	27.5714	Second Trimester	Second Trimester				Yes	No	No	No	No	38	No					No						No		No
210589	Near birth sample collection	5th ANC follow-up	PrIMA-X	PrIMA-X	25.4894	24-35	Yes	Polygamous	8	HIV Positive	23	LMP	2	Second Trimester	No	2	0	0	No	No	Vaginal	Female	Yes	27.5714	Second Trimester	Second Trimester				Yes	No	No	No	No	38	No					No						No		No
210589	6 weeks post-partum	5th ANC follow-up	PrIMA-X	PrIMA-X	25.4894	24-35	Yes	Polygamous	8	HIV Positive	23	LMP	2	Second Trimester	No	2	0	0	No	No	Vaginal	Female	Yes	27.5714	Second Trimester	Second Trimester	TDF/FTC (300mg/200mg) only	On PrEP	On Prep And Never Missed	Yes	No	No	No	No	38	No					No						No		No
210589	14 weeks post-partum	5th ANC follow-up	PrIMA-X	PrIMA-X	25.4894	24-35	Yes	Polygamous	8	HIV Positive	23	LMP	2	Second Trimester	No	2	0	0	No	No	Vaginal	Female	Yes	27.5714	Second Trimester	Second Trimester	TDF/FTC (300mg/200mg) only	On PrEP	On Prep And Never Missed	Yes	No	No	No	No	38	No					No						No		No
210589	6 months post-partum	5th ANC follow-up	PrIMA-X	PrIMA-X	25.4894	24-35	Yes	Polygamous	8	HIV Positive	23	LMP	2	Second Trimester	No	2	0	0	No	No	Vaginal	Female	Yes	27.5714	Second Trimester	Second Trimester	TDF/FTC (300mg/200mg) only	On PrEP	On PrEP But Missed Some	Yes	No	No	No	No	38	No					No						No		No
210589	9 months post-partum	5th ANC follow-up	PrIMA-X	PrIMA-X	25.4894	24-35	Yes	Polygamous	8	HIV Positive	23	LMP	2	Second Trimester	No	2	0	0	No	No	Vaginal	Female	Yes	27.5714	Second Trimester	Second Trimester	TDF/FTC (300mg/200mg) only	On PrEP	On Prep And Never Missed	Yes	No	No	No	No	38	No					No						No		No
210589	12 months post-partum	5th ANC follow-up	PrIMA-X	PrIMA-X	25.4894	24-35	Yes	Polygamous	8	HIV Positive	23	LMP	2	Second Trimester	No	2	0	0	No	No	Vaginal	Female	Yes	27.5714	Second Trimester	Second Trimester	TDF/FTC (300mg/200mg) only	On PrEP	On Prep And Never Missed	Yes	No	No	No	No	38	No					No						No		No
210589	18 months post-partum	5th ANC follow-up	PrIMA-X	PrIMA-X	25.4894	24-35	Yes	Polygamous	8	HIV Positive	23	LMP	2	Second Trimester	No	2	0	0	No	No	Vaginal	Female	Yes	27.5714	Second Trimester	Second Trimester	TDF/FTC (300mg/200mg) only	On PrEP		Yes	No	No	No	No	38	No					No						No		No
210589	24 months post-partum	5th ANC follow-up	PrIMA-X	PrIMA-X	25.4894	24-35	Yes	Polygamous	8	HIV Positive	23	LMP	2	Second Trimester	No	2	0	0	No	No	Vaginal	Female	Yes	27.5714	Second Trimester	Second Trimester	TDF/FTC (300mg/200mg) only	On PrEP	On Prep And Never Missed	Yes	No	No	No	No	38	No					No						No		No
210589	30 months post-partum	5th ANC follow-up	PrIMA-X	PrIMA-X	25.4894	24-35	Yes	Polygamous	8	HIV Positive	23	LMP	2	Second Trimester	No	2	0	0	No	No	Vaginal	Female	Yes	27.5714	Second Trimester	Second Trimester	TDF/FTC (300mg/200mg) only	On PrEP	On Prep And Never Missed	Yes	No	No	No	No	38	No					No						No		No
210649	Enrollment	3rd ANC follow-up	PrIMA-X	PrIMA-X	37.3196	35+	Yes	Monogamous	20	HIV Negative	25	LMP	2	Second Trimester	No	6	5	5	No	No	Vaginal	Male	Yes	24.5714	Second Trimester	Second Trimester	TDF/FTC (300mg/200mg) only	On PrEP	On Prep And Never Missed	Yes	No	No	No	No	38	No	3.7	No	51	No	No						No		No
210649	1st ANC follow-up	3rd ANC follow-up	PrIMA-X	PrIMA-X	37.3196	35+	Yes	Monogamous	20	HIV Negative	25	LMP	2	Second Trimester	No	6	5	5	No	No	Vaginal	Male	Yes	24.5714	Second Trimester	Second Trimester	TDF/FTC (300mg/200mg) only	On PrEP	On Prep And Never Missed	Yes	No	No	No	No	38	No	3.7	No	51	No	No						No		No
210649	2nd ANC follow-up	3rd ANC follow-up	PrIMA-X	PrIMA-X	37.3196	35+	Yes	Monogamous	20	HIV Negative	25	LMP	2	Second Trimester	No	6	5	5	No	No	Vaginal	Male	Yes	24.5714	Second Trimester	Second Trimester	TDF/FTC (300mg/200mg) only	On PrEP	On Prep And Never Missed	Yes	No	No	No	No	38	No	3.7	No	51	No	No						No		No
210649	3rd ANC follow-up	3rd ANC follow-up	PrIMA-X	PrIMA-X	37.3196	35+	Yes	Monogamous	20	HIV Negative	25	LMP	2	Second Trimester	No	6	5	5	No	No	Vaginal	Male	Yes	24.5714	Second Trimester	Second Trimester	TDF/FTC (300mg/200mg) only	On PrEP	On Prep And Never Missed	Yes	No	No	No	No	38	No	3.7	No	51	No	No						No		No
210649	Transition to PNC	3rd ANC follow-up	PrIMA-X	PrIMA-X	37.3196	35+	Yes	Monogamous	20	HIV Negative	25	LMP	2	Second Trimester	No	6	5	5	No	No	Vaginal	Male	Yes	24.5714	Second Trimester	Second Trimester				Yes	No	No	No	No	38	No	3.7	No	51	No	No						No		No
210649	Near birth sample collection	3rd ANC follow-up	PrIMA-X	PrIMA-X	37.3196	35+	Yes	Monogamous	20	HIV Negative	25	LMP	2	Second Trimester	No	6	5	5	No	No	Vaginal	Male	Yes	24.5714	Second Trimester	Second Trimester				Yes	No	No	No	No	38	No	3.7	No	51	No	No						No		No
210649	6 weeks post-partum	3rd ANC follow-up	PrIMA-X	PrIMA-X	37.3196	35+	Yes	Monogamous	20	HIV Negative	25	LMP	2	Second Trimester	No	6	5	5	No	No	Vaginal	Male	Yes	24.5714	Second Trimester	Second Trimester	TDF/FTC (300mg/200mg) only	On PrEP	On Prep And Never Missed	Yes	No	No	No	No	38	No	3.7	No	51	No	No						No		No
210649	14 weeks post-partum	3rd ANC follow-up	PrIMA-X	PrIMA-X	37.3196	35+	Yes	Monogamous	20	HIV Negative	25	LMP	2	Second Trimester	No	6	5	5	No	No	Vaginal	Male	Yes	24.5714	Second Trimester	Second Trimester	TDF/FTC (300mg/200mg) only	On PrEP	On Prep And Never Missed	Yes	No	No	No	No	38	No	3.7	No	51	No	No						No		No
210649	6 months post-partum	3rd ANC follow-up	PrIMA-X	PrIMA-X	37.3196	35+	Yes	Monogamous	20	HIV Negative	25	LMP	2	Second Trimester	No	6	5	5	No	No	Vaginal	Male	Yes	24.5714	Second Trimester	Second Trimester	TDF/FTC (300mg/200mg) only	On PrEP	On Prep And Never Missed	Yes	No	No	No	No	38	No	3.7	No	51	No	No						No		No
210649	9 months post-partum	3rd ANC follow-up	PrIMA-X	PrIMA-X	37.3196	35+	Yes	Monogamous	20	HIV Negative	25	LMP	2	Second Trimester	No	6	5	5	No	No	Vaginal	Male	Yes	24.5714	Second Trimester	Second Trimester	TDF/FTC (300mg/200mg) only	On PrEP	On Prep And Never Missed	Yes	No	No	No	No	38	No	3.7	No	51	No	No						No		No
210649	12 months post-partum	3rd ANC follow-up	PrIMA-X	PrIMA-X	37.3196	35+	Yes	Monogamous	20	HIV Negative	25	LMP	2	Second Trimester	No	6	5	5	No	No	Vaginal	Male	Yes	24.5714	Second Trimester	Second Trimester	TDF/FTC (300mg/200mg) only	Not On PrEP	Not On PrEP / Missed All	Yes	No	No	No	No	38	No	3.7	No	51	No	No						No		No
210649	18 months post-partum	3rd ANC follow-up	PrIMA-X	PrIMA-X	37.3196	35+	Yes	Monogamous	20	HIV Negative	25	LMP	2	Second Trimester	No	6	5	5	No	No	Vaginal	Male	Yes	24.5714	Second Trimester	Second Trimester	TDF/FTC (300mg/200mg) only	On PrEP	On PrEP But Missed Some	Yes	No	No	No	No	38	No	3.7	No	51	No	No						No		No
210649	24 months post-partum	3rd ANC follow-up	PrIMA-X	PrIMA-X	37.3196	35+	Yes	Monogamous	20	HIV Negative	25	LMP	2	Second Trimester	No	6	5	5	No	No	Vaginal	Male	Yes	24.5714	Second Trimester	Second Trimester	TDF/FTC (300mg/200mg) only	On PrEP	On PrEP But Missed Some	Yes	No	No	No	No	38	No	3.7	No	51	No	No						No		No
210649	30 months post-partum	3rd ANC follow-up	PrIMA-X	PrIMA-X	37.3196	35+	Yes	Monogamous	20	HIV Negative	25	LMP	2	Second Trimester	No	6	5	5	No	No	Vaginal	Male	Yes	24.5714	Second Trimester	Second Trimester	TDF/FTC (300mg/200mg) only	On PrEP	On PrEP But Missed Some	Yes	No	No	No	No	38	No	3.7	No	51	No	No						No		No
210689	Enrollment	1st ANC follow-up	PrIMA-X	PrIMA-X	24.9856	<24	Yes	Monogamous	6	HIV Negative	32	LMP	2	Second Trimester	No	2	1	1	No	No	Vaginal	Female	Yes	10.4286	Third Trimester	Third Trimester	TDF/FTC (300mg/200mg) only	On PrEP	On PrEP But Missed Some	Yes	No	No	No	No	38	No	2.6	No		Yes	No						No		Yes
210689	1st ANC follow-up	1st ANC follow-up	PrIMA-X	PrIMA-X	24.9856	<24	Yes	Monogamous	6	HIV Negative	32	LMP	2	Second Trimester	No	2	1	1	No	No	Vaginal	Female	Yes	10.4286	Third Trimester	Third Trimester	TDF/FTC (300mg/200mg) only	On PrEP	On PrEP But Missed Some	Yes	No	No	No	No	38	No	2.6	No		Yes	No						No		Yes
210689	Transition to PNC	1st ANC follow-up	PrIMA-X	PrIMA-X	24.9856	<24	Yes	Monogamous	6	HIV Negative	32	LMP	2	Second Trimester	No	2	1	1	No	No	Vaginal	Female	Yes	10.4286	Third Trimester	Third Trimester				Yes	No	No	No	No	38	No	2.6	No		Yes	No						No		Yes
210689	6 weeks post-partum	1st ANC follow-up	PrIMA-X	PrIMA-X	24.9856	<24	Yes	Monogamous	6	HIV Negative	32	LMP	2	Second Trimester	No	2	1	1	No	No	Vaginal	Female	Yes	10.4286	Third Trimester	Third Trimester		Not On PrEP	Not On PrEP / Missed All	Yes	No	No	No	No	38	No	2.6	No		Yes	No						No		Yes
210689	14 weeks post-partum	1st ANC follow-up	PrIMA-X	PrIMA-X	24.9856	<24	Yes	Monogamous	6	HIV Negative	32	LMP	2	Second Trimester	No	2	1	1	No	No	Vaginal	Female	Yes	10.4286	Third Trimester	Third Trimester		Not On PrEP	Not On PrEP / Missed All	Yes	No	No	No	No	38	No	2.6	No		Yes	No						No		Yes
210689	6 months post-partum	1st ANC follow-up	PrIMA-X	PrIMA-X	24.9856	<24	Yes	Monogamous	6	HIV Negative	32	LMP	2	Second Trimester	No	2	1	1	No	No	Vaginal	Female	Yes	10.4286	Third Trimester	Third Trimester		Not On PrEP	Not On PrEP / Missed All	Yes	No	No	No	No	38	No	2.6	No		Yes	No						No		Yes
210689	9 months post-partum	1st ANC follow-up	PrIMA-X	PrIMA-X	24.9856	<24	Yes	Monogamous	6	HIV Negative	32	LMP	2	Second Trimester	No	2	1	1	No	No	Vaginal	Female	Yes	10.4286	Third Trimester	Third Trimester		Not On PrEP	Not On PrEP / Missed All	Yes	No	No	No	No	38	No	2.6	No		Yes	No						No		Yes
210689	12 months post-partum	1st ANC follow-up	PrIMA-X	PrIMA-X	24.9856	<24	Yes	Monogamous	6	HIV Negative	32	LMP	2	Second Trimester	No	2	1	1	No	No	Vaginal	Female	Yes	10.4286	Third Trimester	Third Trimester		Not On PrEP	Not On PrEP / Missed All	Yes	No	No	No	No	38	No	2.6	No		Yes	No						No		Yes
210689	18 months post-partum	1st ANC follow-up	PrIMA-X	PrIMA-X	24.9856	<24	Yes	Monogamous	6	HIV Negative	32	LMP	2	Second Trimester	No	2	1	1	No	No	Vaginal	Female	Yes	10.4286	Third Trimester	Third Trimester		Not On PrEP	Not On PrEP / Missed All	Yes	No	No	No	No	38	No	2.6	No		Yes	No						No		Yes
210689	24 months post-partum	1st ANC follow-up	PrIMA-X	PrIMA-X	24.9856	<24	Yes	Monogamous	6	HIV Negative	32	LMP	2	Second Trimester	No	2	1	1	No	No	Vaginal	Female	Yes	10.4286	Third Trimester	Third Trimester		Not On PrEP	Not On PrEP / Missed All	Yes	No	No	No	No	38	No	2.6	No		Yes	No						No		Yes
210689	30 months post-partum	1st ANC follow-up	PrIMA-X	PrIMA-X	24.9856	<24	Yes	Monogamous	6	HIV Negative	32	LMP	2	Second Trimester	No	2	1	1	No	No	Vaginal	Female	Yes	10.4286	Third Trimester	Third Trimester		Not On PrEP	Not On PrEP / Missed All	Yes	No	No	No	No	38	No	2.6	No		Yes	No						No		Yes
210869	Enrollment	4th ANC follow-up	PrIMA-X	PrIMA-X	31.7974	24-35	Yes	Monogamous	10	HIV Positive	30	Fundal Height	1	Third Trimester	No	4	3	3	No	No	Vaginal	Female	Yes	25.8571	Second Trimester	Second Trimester	TDF/FTC (300mg/200mg) only	On PrEP	On PrEP But Missed Some	Yes	No	No	No	No	38	No	3.4	No		No	No						No		No
210869	1st ANC follow-up	4th ANC follow-up	PrIMA-X	PrIMA-X	31.7974	24-35	Yes	Monogamous	10	HIV Positive	30	Fundal Height	1	Third Trimester	No	4	3	3	No	No	Vaginal	Female	Yes	25.8571	Second Trimester	Second Trimester	TDF/FTC (300mg/200mg) only	On PrEP	On PrEP But Missed Some	Yes	No	No	No	No	38	No	3.4	No		No	No						No		No
210869	2nd ANC follow-up	4th ANC follow-up	PrIMA-X	PrIMA-X	31.7974	24-35	Yes	Monogamous	10	HIV Positive	30	Fundal Height	1	Third Trimester	No	4	3	3	No	No	Vaginal	Female	Yes	25.8571	Second Trimester	Second Trimester	TDF/FTC (300mg/200mg) only	On PrEP	On Prep And Never Missed	Yes	No	No	No	No	38	No	3.4	No		No	No						No		No
210869	3rd ANC follow-up	4th ANC follow-up	PrIMA-X	PrIMA-X	31.7974	24-35	Yes	Monogamous	10	HIV Positive	30	Fundal Height	1	Third Trimester	No	4	3	3	No	No	Vaginal	Female	Yes	25.8571	Second Trimester	Second Trimester	TDF/FTC (300mg/200mg) only	On PrEP	On PrEP But Missed Some	Yes	No	No	No	No	38	No	3.4	No		No	No						No		No
210869	4th ANC follow-up	4th ANC follow-up	PrIMA-X	PrIMA-X	31.7974	24-35	Yes	Monogamous	10	HIV Positive	30	Fundal Height	1	Third Trimester	No	4	3	3	No	No	Vaginal	Female	Yes	25.8571	Second Trimester	Second Trimester	TDF/FTC (300mg/200mg) only	On PrEP	On Prep And Never Missed	Yes	No	No	No	No	38	No	3.4	No		No	No						No		No
210869	Transition to PNC	4th ANC follow-up	PrIMA-X	PrIMA-X	31.7974	24-35	Yes	Monogamous	10	HIV Positive	30	Fundal Height	1	Third Trimester	No	4	3	3	No	No	Vaginal	Female	Yes	25.8571	Second Trimester	Second Trimester				Yes	No	No	No	No	38	No	3.4	No		No	No						No		No
210869	Near birth sample collection	4th ANC follow-up	PrIMA-X	PrIMA-X	31.7974	24-35	Yes	Monogamous	10	HIV Positive	30	Fundal Height	1	Third Trimester	No	4	3	3	No	No	Vaginal	Female	Yes	25.8571	Second Trimester	Second Trimester				Yes	No	No	No	No	38	No	3.4	No		No	No						No		No
210869	6 weeks post-partum	4th ANC follow-up	PrIMA-X	PrIMA-X	31.7974	24-35	Yes	Monogamous	10	HIV Positive	30	Fundal Height	1	Third Trimester	No	4	3	3	No	No	Vaginal	Female	Yes	25.8571	Second Trimester	Second Trimester	TDF/FTC (300mg/200mg) only	On PrEP	On PrEP But Missed Some	Yes	No	No	No	No	38	No	3.4	No		No	No						No		No
210869	14 weeks post-partum	4th ANC follow-up	PrIMA-X	PrIMA-X	31.7974	24-35	Yes	Monogamous	10	HIV Positive	30	Fundal Height	1	Third Trimester	No	4	3	3	No	No	Vaginal	Female	Yes	25.8571	Second Trimester	Second Trimester	TDF/FTC (300mg/200mg) only	On PrEP	On Prep And Never Missed	Yes	No	No	No	No	38	No	3.4	No		No	No						No		No
210869	6 months post-partum	4th ANC follow-up	PrIMA-X	PrIMA-X	31.7974	24-35	Yes	Monogamous	10	HIV Positive	30	Fundal Height	1	Third Trimester	No	4	3	3	No	No	Vaginal	Female	Yes	25.8571	Second Trimester	Second Trimester	TDF/FTC (300mg/200mg) only	On PrEP	On Prep And Never Missed	Yes	No	No	No	No	38	No	3.4	No		No	No						No		No
210869	9 months post-partum	4th ANC follow-up	PrIMA-X	PrIMA-X	31.7974	24-35	Yes	Monogamous	10	HIV Positive	30	Fundal Height	1	Third Trimester	No	4	3	3	No	No	Vaginal	Female	Yes	25.8571	Second Trimester	Second Trimester	TDF/FTC (300mg/200mg) only	On PrEP	On PrEP But Missed Some	Yes	No	No	No	No	38	No	3.4	No		No	No						No		No
210869	12 months post-partum	4th ANC follow-up	PrIMA-X	PrIMA-X	31.7974	24-35	Yes	Monogamous	10	HIV Positive	30	Fundal Height	1	Third Trimester	No	4	3	3	No	No	Vaginal	Female	Yes	25.8571	Second Trimester	Second Trimester	TDF/FTC (300mg/200mg) only	On PrEP	On Prep And Never Missed	Yes	No	No	No	No	38	No	3.4	No		No	No						No		No
210869	18 months post-partum	4th ANC follow-up	PrIMA-X	PrIMA-X	31.7974	24-35	Yes	Monogamous	10	HIV Positive	30	Fundal Height	1	Third Trimester	No	4	3	3	No	No	Vaginal	Female	Yes	25.8571	Second Trimester	Second Trimester	TDF/FTC (300mg/200mg) only	On PrEP	On Prep And Never Missed	Yes	No	No	No	No	38	No	3.4	No		No	No						No		No
210869	24 months post-partum	4th ANC follow-up	PrIMA-X	PrIMA-X	31.7974	24-35	Yes	Monogamous	10	HIV Positive	30	Fundal Height	1	Third Trimester	No	4	3	3	No	No	Vaginal	Female	Yes	25.8571	Second Trimester	Second Trimester	TDF/FTC (300mg/200mg) only	On PrEP	On Prep And Never Missed	Yes	No	No	No	No	38	No	3.4	No		No	No						No		No
210869	30 months post-partum	4th ANC follow-up	PrIMA-X	PrIMA-X	31.7974	24-35	Yes	Monogamous	10	HIV Positive	30	Fundal Height	1	Third Trimester	No	4	3	3	No	No	Vaginal	Female	Yes	25.8571	Second Trimester	Second Trimester	TDF/FTC (300mg/200mg) only	On PrEP	On Prep And Never Missed	Yes	No	No	No	No	38	No	3.4	No		No	No						No		No
210929	Enrollment	5th ANC follow-up	PrIMA-X	PrIMA-X	23.0089	<24	Yes	Polygamous	12	HIV Positive	16	LMP	1	Second Trimester	No	2	1	1	No	No	Vaginal	Male	Yes	37.7143	First Trimester	Prior to Pregnancy / First Trimester	TDF/FTC (300mg/200mg) only	On PrEP	On PrEP But Missed Some	Yes	No	No	No	No	38	No					No						No		No
210929	1st ANC follow-up	5th ANC follow-up	PrIMA-X	PrIMA-X	23.0089	<24	Yes	Polygamous	12	HIV Positive	16	LMP	1	Second Trimester	No	2	1	1	No	No	Vaginal	Male	Yes	37.7143	First Trimester	Prior to Pregnancy / First Trimester	TDF/FTC (300mg/200mg) only	On PrEP	On Prep And Never Missed	Yes	No	No	No	No	38	No					No						No		No
210929	2nd ANC follow-up	5th ANC follow-up	PrIMA-X	PrIMA-X	23.0089	<24	Yes	Polygamous	12	HIV Positive	16	LMP	1	Second Trimester	No	2	1	1	No	No	Vaginal	Male	Yes	37.7143	First Trimester	Prior to Pregnancy / First Trimester	TDF/FTC (300mg/200mg) only	On PrEP	On Prep And Never Missed	Yes	No	No	No	No	38	No					No						No		No
210929	3rd ANC follow-up	5th ANC follow-up	PrIMA-X	PrIMA-X	23.0089	<24	Yes	Polygamous	12	HIV Positive	16	LMP	1	Second Trimester	No	2	1	1	No	No	Vaginal	Male	Yes	37.7143	First Trimester	Prior to Pregnancy / First Trimester	TDF/FTC (300mg/200mg) only	On PrEP	On Prep And Never Missed	Yes	No	No	No	No	38	No					No						No		No
210929	4th ANC follow-up	5th ANC follow-up	PrIMA-X	PrIMA-X	23.0089	<24	Yes	Polygamous	12	HIV Positive	16	LMP	1	Second Trimester	No	2	1	1	No	No	Vaginal	Male	Yes	37.7143	First Trimester	Prior to Pregnancy / First Trimester	TDF/FTC (300mg/200mg) only	On PrEP	On Prep And Never Missed	Yes	No	No	No	No	38	No					No						No		No
210929	5th ANC follow-up	5th ANC follow-up	PrIMA-X	PrIMA-X	23.0089	<24	Yes	Polygamous	12	HIV Positive	16	LMP	1	Second Trimester	No	2	1	1	No	No	Vaginal	Male	Yes	37.7143	First Trimester	Prior to Pregnancy / First Trimester	TDF/FTC (300mg/200mg) only	On PrEP	On PrEP But Missed Some	Yes	No	No	No	No	38	No					No						No		No
210929	Transition to PNC	5th ANC follow-up	PrIMA-X	PrIMA-X	23.0089	<24	Yes	Polygamous	12	HIV Positive	16	LMP	1	Second Trimester	No	2	1	1	No	No	Vaginal	Male	Yes	37.7143	First Trimester	Prior to Pregnancy / First Trimester				Yes	No	No	No	No	38	No					No						No		No
210929	Near birth sample collection	5th ANC follow-up	PrIMA-X	PrIMA-X	23.0089	<24	Yes	Polygamous	12	HIV Positive	16	LMP	1	Second Trimester	No	2	1	1	No	No	Vaginal	Male	Yes	37.7143	First Trimester	Prior to Pregnancy / First Trimester				Yes	No	No	No	No	38	No					No						No		No
210929	6 weeks post-partum	5th ANC follow-up	PrIMA-X	PrIMA-X	23.0089	<24	Yes	Polygamous	12	HIV Positive	16	LMP	1	Second Trimester	No	2	1	1	No	No	Vaginal	Male	Yes	37.7143	First Trimester	Prior to Pregnancy / First Trimester	TDF/FTC (300mg/200mg) only	On PrEP	On PrEP But Missed Some	Yes	No	No	No	No	38	No					No						No		No
210929	14 weeks post-partum	5th ANC follow-up	PrIMA-X	PrIMA-X	23.0089	<24	Yes	Polygamous	12	HIV Positive	16	LMP	1	Second Trimester	No	2	1	1	No	No	Vaginal	Male	Yes	37.7143	First Trimester	Prior to Pregnancy / First Trimester	TDF/FTC (300mg/200mg) only	On PrEP	On Prep And Never Missed	Yes	No	No	No	No	38	No					No						No		No
210929	6 months post-partum	5th ANC follow-up	PrIMA-X	PrIMA-X	23.0089	<24	Yes	Polygamous	12	HIV Positive	16	LMP	1	Second Trimester	No	2	1	1	No	No	Vaginal	Male	Yes	37.7143	First Trimester	Prior to Pregnancy / First Trimester	TDF/FTC (300mg/200mg) only	On PrEP	On PrEP But Missed Some	Yes	No	No	No	No	38	No					No						No		No
210929	9 months post-partum	5th ANC follow-up	PrIMA-X	PrIMA-X	23.0089	<24	Yes	Polygamous	12	HIV Positive	16	LMP	1	Second Trimester	No	2	1	1	No	No	Vaginal	Male	Yes	37.7143	First Trimester	Prior to Pregnancy / First Trimester	TDF/FTC (300mg/200mg) only	On PrEP	On Prep And Never Missed	Yes	No	No	No	No	38	No					No						No		No
210929	12 months post-partum	5th ANC follow-up	PrIMA-X	PrIMA-X	23.0089	<24	Yes	Polygamous	12	HIV Positive	16	LMP	1	Second Trimester	No	2	1	1	No	No	Vaginal	Male	Yes	37.7143	First Trimester	Prior to Pregnancy / First Trimester	TDF/FTC (300mg/200mg) only	On PrEP	On Prep And Never Missed	Yes	No	No	No	No	38	No					No						No		No
210929	18 months post-partum	5th ANC follow-up	PrIMA-X	PrIMA-X	23.0089	<24	Yes	Polygamous	12	HIV Positive	16	LMP	1	Second Trimester	No	2	1	1	No	No	Vaginal	Male	Yes	37.7143	First Trimester	Prior to Pregnancy / First Trimester	TDF/FTC (300mg/200mg) only	On PrEP	On PrEP But Missed Some	Yes	No	No	No	No	38	No					No						No		No
210929	24 months post-partum	5th ANC follow-up	PrIMA-X	PrIMA-X	23.0089	<24	Yes	Polygamous	12	HIV Positive	16	LMP	1	Second Trimester	No	2	1	1	No	No	Vaginal	Male	Yes	37.7143	First Trimester	Prior to Pregnancy / First Trimester	TDF/FTC (300mg/200mg) only	On PrEP	On Prep And Never Missed	Yes	No	No	No	No	38	No					No						No		No
211059	Enrollment	2nd ANC follow-up	PrIMA-X	PrIMA-X	25.6947	24-35	Yes	Monogamous	2	HIV Negative	30	LMP	3	Second Trimester	No	2	0	0	Yes	No	C-Section	Male	Yes	15.8571	Second Trimester	Second Trimester	TDF/FTC (300mg/200mg) only	On PrEP		Yes	No	No	No	No	38	No	3.78	No		No	No						No		No
211059	1st ANC follow-up	2nd ANC follow-up	PrIMA-X	PrIMA-X	25.6947	24-35	Yes	Monogamous	2	HIV Negative	30	LMP	3	Second Trimester	No	2	0	0	Yes	No	C-Section	Male	Yes	15.8571	Second Trimester	Second Trimester	TDF/FTC (300mg/200mg) only	On PrEP	On PrEP But Missed Some	Yes	No	No	No	No	38	No	3.78	No		No	No						No		No
211059	2nd ANC follow-up	2nd ANC follow-up	PrIMA-X	PrIMA-X	25.6947	24-35	Yes	Monogamous	2	HIV Negative	30	LMP	3	Second Trimester	No	2	0	0	Yes	No	C-Section	Male	Yes	15.8571	Second Trimester	Second Trimester	TDF/FTC (300mg/200mg) only	On PrEP	On PrEP But Missed Some	Yes	No	No	No	No	38	No	3.78	No		No	No						No		No
211059	Transition to PNC	2nd ANC follow-up	PrIMA-X	PrIMA-X	25.6947	24-35	Yes	Monogamous	2	HIV Negative	30	LMP	3	Second Trimester	No	2	0	0	Yes	No	C-Section	Male	Yes	15.8571	Second Trimester	Second Trimester				Yes	No	No	No	No	38	No	3.78	No		No	No						No		No
211059	Near birth sample collection	2nd ANC follow-up	PrIMA-X	PrIMA-X	25.6947	24-35	Yes	Monogamous	2	HIV Negative	30	LMP	3	Second Trimester	No	2	0	0	Yes	No	C-Section	Male	Yes	15.8571	Second Trimester	Second Trimester				Yes	No	No	No	No	38	No	3.78	No		No	No						No		No
211059	6 weeks post-partum	2nd ANC follow-up	PrIMA-X	PrIMA-X	25.6947	24-35	Yes	Monogamous	2	HIV Negative	30	LMP	3	Second Trimester	No	2	0	0	Yes	No	C-Section	Male	Yes	15.8571	Second Trimester	Second Trimester		Not On PrEP	Not On PrEP / Missed All	Yes	No	No	No	No	38	No	3.78	No		No	No						No		No
211059	14 weeks post-partum	2nd ANC follow-up	PrIMA-X	PrIMA-X	25.6947	24-35	Yes	Monogamous	2	HIV Negative	30	LMP	3	Second Trimester	No	2	0	0	Yes	No	C-Section	Male	Yes	15.8571	Second Trimester	Second Trimester		Not On PrEP	Not On PrEP / Missed All	Yes	No	No	No	No	38	No	3.78	No		No	No						No		No
211059	6 months post-partum	2nd ANC follow-up	PrIMA-X	PrIMA-X	25.6947	24-35	Yes	Monogamous	2	HIV Negative	30	LMP	3	Second Trimester	No	2	0	0	Yes	No	C-Section	Male	Yes	15.8571	Second Trimester	Second Trimester		Not On PrEP	Not On PrEP / Missed All	Yes	No	No	No	No	38	No	3.78	No		No	No						No		No
211059	9 months post-partum	2nd ANC follow-up	PrIMA-X	PrIMA-X	25.6947	24-35	Yes	Monogamous	2	HIV Negative	30	LMP	3	Second Trimester	No	2	0	0	Yes	No	C-Section	Male	Yes	15.8571	Second Trimester	Second Trimester	TDF/FTC (300mg/200mg) only	Not On PrEP	Not On PrEP / Missed All	Yes	No	No	No	No	38	No	3.78	No		No	No						No		No
211059	12 months post-partum	2nd ANC follow-up	PrIMA-X	PrIMA-X	25.6947	24-35	Yes	Monogamous	2	HIV Negative	30	LMP	3	Second Trimester	No	2	0	0	Yes	No	C-Section	Male	Yes	15.8571	Second Trimester	Second Trimester		Not On PrEP	Not On PrEP / Missed All	Yes	No	No	No	No	38	No	3.78	No		No	No						No		No
211059	18 months post-partum	2nd ANC follow-up	PrIMA-X	PrIMA-X	25.6947	24-35	Yes	Monogamous	2	HIV Negative	30	LMP	3	Second Trimester	No	2	0	0	Yes	No	C-Section	Male	Yes	15.8571	Second Trimester	Second Trimester		Not On PrEP	Not On PrEP / Missed All	Yes	No	No	No	No	38	No	3.78	No		No	No						No		No
211059	24 months post-partum	2nd ANC follow-up	PrIMA-X	PrIMA-X	25.6947	24-35	Yes	Monogamous	2	HIV Negative	30	LMP	3	Second Trimester	No	2	0	0	Yes	No	C-Section	Male	Yes	15.8571	Second Trimester	Second Trimester		Not On PrEP	Not On PrEP / Missed All	Yes	No	No	No	No	38	No	3.78	No		No	No						No		No
211059	30 months post-partum	2nd ANC follow-up	PrIMA-X	PrIMA-X	25.6947	24-35	Yes	Monogamous	2	HIV Negative	30	LMP	3	Second Trimester	No	2	0	0	Yes	No	C-Section	Male	Yes	15.8571	Second Trimester	Second Trimester		Not On PrEP	Not On PrEP / Missed All	Yes	No	No	No	No	38	No	3.78	No		No	No						No		No
211489	Enrollment	3rd ANC follow-up	PrIMA-X	PrIMA-X	29	24-35	Yes	Monogamous	10	HIV Positive	24	Fundal Height	2	Second Trimester	No	4	3	3	No	No	Vaginal	Male	Yes	36.8571	Prior to Pregnancy	Prior to Pregnancy / First Trimester	TDF/FTC (300mg/200mg) only	On PrEP	On PrEP But Missed Some	Yes	No	No	No	No	38	No	3.34	No		No	No						No		No
211489	1st ANC follow-up	3rd ANC follow-up	PrIMA-X	PrIMA-X	29	24-35	Yes	Monogamous	10	HIV Positive	24	Fundal Height	2	Second Trimester	No	4	3	3	No	No	Vaginal	Male	Yes	36.8571	Prior to Pregnancy	Prior to Pregnancy / First Trimester	TDF/FTC (300mg/200mg) only	On PrEP	On PrEP But Missed Some	Yes	No	No	No	No	38	No	3.34	No		No	No						No		No
211489	2nd ANC follow-up	3rd ANC follow-up	PrIMA-X	PrIMA-X	29	24-35	Yes	Monogamous	10	HIV Positive	24	Fundal Height	2	Second Trimester	No	4	3	3	No	No	Vaginal	Male	Yes	36.8571	Prior to Pregnancy	Prior to Pregnancy / First Trimester	TDF/FTC (300mg/200mg) only	On PrEP	On Prep And Never Missed	Yes	No	No	No	No	38	No	3.34	No		No	No						No		No
211489	3rd ANC follow-up	3rd ANC follow-up	PrIMA-X	PrIMA-X	29	24-35	Yes	Monogamous	10	HIV Positive	24	Fundal Height	2	Second Trimester	No	4	3	3	No	No	Vaginal	Male	Yes	36.8571	Prior to Pregnancy	Prior to Pregnancy / First Trimester	TDF/FTC (300mg/200mg) only	On PrEP	On Prep And Never Missed	Yes	No	No	No	No	38	No	3.34	No		No	No						No		No
211489	Transition to PNC	3rd ANC follow-up	PrIMA-X	PrIMA-X	29	24-35	Yes	Monogamous	10	HIV Positive	24	Fundal Height	2	Second Trimester	No	4	3	3	No	No	Vaginal	Male	Yes	36.8571	Prior to Pregnancy	Prior to Pregnancy / First Trimester				Yes	No	No	No	No	38	No	3.34	No		No	No						No		No
211489	Near birth sample collection	3rd ANC follow-up	PrIMA-X	PrIMA-X	29	24-35	Yes	Monogamous	10	HIV Positive	24	Fundal Height	2	Second Trimester	No	4	3	3	No	No	Vaginal	Male	Yes	36.8571	Prior to Pregnancy	Prior to Pregnancy / First Trimester				Yes	No	No	No	No	38	No	3.34	No		No	No						No		No
211489	6 weeks post-partum	3rd ANC follow-up	PrIMA-X	PrIMA-X	29	24-35	Yes	Monogamous	10	HIV Positive	24	Fundal Height	2	Second Trimester	No	4	3	3	No	No	Vaginal	Male	Yes	36.8571	Prior to Pregnancy	Prior to Pregnancy / First Trimester	TDF/FTC (300mg/200mg) only	On PrEP	On Prep And Never Missed	Yes	No	No	No	No	38	No	3.34	No		No	No						No		No
211489	14 weeks post-partum	3rd ANC follow-up	PrIMA-X	PrIMA-X	29	24-35	Yes	Monogamous	10	HIV Positive	24	Fundal Height	2	Second Trimester	No	4	3	3	No	No	Vaginal	Male	Yes	36.8571	Prior to Pregnancy	Prior to Pregnancy / First Trimester	TDF/FTC (300mg/200mg) only	On PrEP	On Prep And Never Missed	Yes	No	No	No	No	38	No	3.34	No		No	No						No		No
211489	6 months post-partum	3rd ANC follow-up	PrIMA-X	PrIMA-X	29	24-35	Yes	Monogamous	10	HIV Positive	24	Fundal Height	2	Second Trimester	No	4	3	3	No	No	Vaginal	Male	Yes	36.8571	Prior to Pregnancy	Prior to Pregnancy / First Trimester	TDF/FTC (300mg/200mg) only	On PrEP	On PrEP But Missed Some	Yes	No	No	No	No	38	No	3.34	No		No	No						No		No
211489	9 months post-partum	3rd ANC follow-up	PrIMA-X	PrIMA-X	29	24-35	Yes	Monogamous	10	HIV Positive	24	Fundal Height	2	Second Trimester	No	4	3	3	No	No	Vaginal	Male	Yes	36.8571	Prior to Pregnancy	Prior to Pregnancy / First Trimester	TDF/FTC (300mg/200mg) only	On PrEP	On Prep And Never Missed	Yes	No	No	No	No	38	No	3.34	No		No	No						No		No
211489	12 months post-partum	3rd ANC follow-up	PrIMA-X	PrIMA-X	29	24-35	Yes	Monogamous	10	HIV Positive	24	Fundal Height	2	Second Trimester	No	4	3	3	No	No	Vaginal	Male	Yes	36.8571	Prior to Pregnancy	Prior to Pregnancy / First Trimester	TDF/FTC (300mg/200mg) only	On PrEP	On Prep And Never Missed	Yes	No	No	No	No	38	No	3.34	No		No	No						No		No
211489	18 months post-partum	3rd ANC follow-up	PrIMA-X	PrIMA-X	29	24-35	Yes	Monogamous	10	HIV Positive	24	Fundal Height	2	Second Trimester	No	4	3	3	No	No	Vaginal	Male	Yes	36.8571	Prior to Pregnancy	Prior to Pregnancy / First Trimester	TDF/FTC (300mg/200mg) only	On PrEP	On Prep And Never Missed	Yes	No	No	No	No	38	No	3.34	No		No	No						No		No
211489	24 months post-partum	3rd ANC follow-up	PrIMA-X	PrIMA-X	29	24-35	Yes	Monogamous	10	HIV Positive	24	Fundal Height	2	Second Trimester	No	4	3	3	No	No	Vaginal	Male	Yes	36.8571	Prior to Pregnancy	Prior to Pregnancy / First Trimester	TDF/FTC (300mg/200mg) only	Not On PrEP	Not On PrEP / Missed All	Yes	No	No	No	No	38	No	3.34	No		No	No						No		No
211559	Enrollment	2nd ANC follow-up	PrIMA-X	PrIMA-X	37	35+	Yes	Monogamous	19	HIV Negative	28	Ultrasound	2	Second Trimester	No	5	3	3	Yes	No	Vaginal	Male	Yes	16.8571	Second Trimester	Second Trimester	TDF/FTC (300mg/200mg) only	On PrEP	On PrEP But Missed Some	Yes	No	No	No	No	38	No	2.7	No	50	Yes	No						No		No
211559	1st ANC follow-up	2nd ANC follow-up	PrIMA-X	PrIMA-X	37	35+	Yes	Monogamous	19	HIV Negative	28	Ultrasound	2	Second Trimester	No	5	3	3	Yes	No	Vaginal	Male	Yes	16.8571	Second Trimester	Second Trimester	TDF/FTC (300mg/200mg) only	On PrEP	On PrEP But Missed Some	Yes	No	No	No	No	38	No	2.7	No	50	Yes	No						No		No
211559	2nd ANC follow-up	2nd ANC follow-up	PrIMA-X	PrIMA-X	37	35+	Yes	Monogamous	19	HIV Negative	28	Ultrasound	2	Second Trimester	No	5	3	3	Yes	No	Vaginal	Male	Yes	16.8571	Second Trimester	Second Trimester		Not On PrEP	Not On PrEP / Missed All	Yes	No	No	No	No	38	No	2.7	No	50	Yes	No						No		No
211559	Transition to PNC	2nd ANC follow-up	PrIMA-X	PrIMA-X	37	35+	Yes	Monogamous	19	HIV Negative	28	Ultrasound	2	Second Trimester	No	5	3	3	Yes	No	Vaginal	Male	Yes	16.8571	Second Trimester	Second Trimester				Yes	No	No	No	No	38	No	2.7	No	50	Yes	No						No		No
211559	Near birth sample collection	2nd ANC follow-up	PrIMA-X	PrIMA-X	37	35+	Yes	Monogamous	19	HIV Negative	28	Ultrasound	2	Second Trimester	No	5	3	3	Yes	No	Vaginal	Male	Yes	16.8571	Second Trimester	Second Trimester				Yes	No	No	No	No	38	No	2.7	No	50	Yes	No						No		No
211559	6 weeks post-partum	2nd ANC follow-up	PrIMA-X	PrIMA-X	37	35+	Yes	Monogamous	19	HIV Negative	28	Ultrasound	2	Second Trimester	No	5	3	3	Yes	No	Vaginal	Male	Yes	16.8571	Second Trimester	Second Trimester		Not On PrEP	Not On PrEP / Missed All	Yes	No	No	No	No	38	No	2.7	No	50	Yes	No						No		No
211559	14 weeks post-partum	2nd ANC follow-up	PrIMA-X	PrIMA-X	37	35+	Yes	Monogamous	19	HIV Negative	28	Ultrasound	2	Second Trimester	No	5	3	3	Yes	No	Vaginal	Male	Yes	16.8571	Second Trimester	Second Trimester		Not On PrEP	Not On PrEP / Missed All	Yes	No	No	No	No	38	No	2.7	No	50	Yes	No						No		No
211559	6 months post-partum	2nd ANC follow-up	PrIMA-X	PrIMA-X	37	35+	Yes	Monogamous	19	HIV Negative	28	Ultrasound	2	Second Trimester	No	5	3	3	Yes	No	Vaginal	Male	Yes	16.8571	Second Trimester	Second Trimester		Not On PrEP	Not On PrEP / Missed All	Yes	No	No	No	No	38	No	2.7	No	50	Yes	No						No		No
211559	9 months post-partum	2nd ANC follow-up	PrIMA-X	PrIMA-X	37	35+	Yes	Monogamous	19	HIV Negative	28	Ultrasound	2	Second Trimester	No	5	3	3	Yes	No	Vaginal	Male	Yes	16.8571	Second Trimester	Second Trimester		Not On PrEP	Not On PrEP / Missed All	Yes	No	No	No	No	38	No	2.7	No	50	Yes	No						No		No
211559	12 months post-partum	2nd ANC follow-up	PrIMA-X	PrIMA-X	37	35+	Yes	Monogamous	19	HIV Negative	28	Ultrasound	2	Second Trimester	No	5	3	3	Yes	No	Vaginal	Male	Yes	16.8571	Second Trimester	Second Trimester		Not On PrEP	Not On PrEP / Missed All	Yes	No	No	No	No	38	No	2.7	No	50	Yes	No						No		No
211559	18 months post-partum	2nd ANC follow-up	PrIMA-X	PrIMA-X	37	35+	Yes	Monogamous	19	HIV Negative	28	Ultrasound	2	Second Trimester	No	5	3	3	Yes	No	Vaginal	Male	Yes	16.8571	Second Trimester	Second Trimester		Not On PrEP	Not On PrEP / Missed All	Yes	No	No	No	No	38	No	2.7	No	50	Yes	No						No		No
211559	24 months post-partum	2nd ANC follow-up	PrIMA-X	PrIMA-X	37	35+	Yes	Monogamous	19	HIV Negative	28	Ultrasound	2	Second Trimester	No	5	3	3	Yes	No	Vaginal	Male	Yes	16.8571	Second Trimester	Second Trimester		Not On PrEP	Not On PrEP / Missed All	Yes	No	No	No	No	38	No	2.7	No	50	Yes	No						No		No
211569	Enrollment	6th ANC follow-up	PrIMA-X	PrIMA-X	31.5592	24-35	Yes	Monogamous	10	HIV Positive	14	Fundal Height	2	Second Trimester	No	4	3	3	No	No	Vaginal	Female	Yes	32.1429	First Trimester	Prior to Pregnancy / First Trimester	TDF/FTC (300mg/200mg) only	On PrEP	On PrEP But Missed Some	Yes	No	No	No	No	39	No	3.6	No	51	No	No						No
211569	1st ANC follow-up	6th ANC follow-up	PrIMA-X	PrIMA-X	31.5592	24-35	Yes	Monogamous	10	HIV Positive	14	Fundal Height	2	Second Trimester	No	4	3	3	No	No	Vaginal	Female	Yes	32.1429	First Trimester	Prior to Pregnancy / First Trimester	TDF/FTC (300mg/200mg) only	On PrEP	On Prep And Never Missed	Yes	No	No	No	No	39	No	3.6	No	51	No	No						No
211569	2nd ANC follow-up	6th ANC follow-up	PrIMA-X	PrIMA-X	31.5592	24-35	Yes	Monogamous	10	HIV Positive	14	Fundal Height	2	Second Trimester	No	4	3	3	No	No	Vaginal	Female	Yes	32.1429	First Trimester	Prior to Pregnancy / First Trimester	TDF/FTC (300mg/200mg) only	On PrEP	On Prep And Never Missed	Yes	No	No	No	No	39	No	3.6	No	51	No	No						No
211569	3rd ANC follow-up	6th ANC follow-up	PrIMA-X	PrIMA-X	31.5592	24-35	Yes	Monogamous	10	HIV Positive	14	Fundal Height	2	Second Trimester	No	4	3	3	No	No	Vaginal	Female	Yes	32.1429	First Trimester	Prior to Pregnancy / First Trimester	TDF/FTC (300mg/200mg) only	On PrEP	On Prep And Never Missed	Yes	No	No	No	No	39	No	3.6	No	51	No	No						No
211569	4th ANC follow-up	6th ANC follow-up	PrIMA-X	PrIMA-X	31.5592	24-35	Yes	Monogamous	10	HIV Positive	14	Fundal Height	2	Second Trimester	No	4	3	3	No	No	Vaginal	Female	Yes	32.1429	First Trimester	Prior to Pregnancy / First Trimester	TDF/FTC (300mg/200mg) only	On PrEP	On Prep And Never Missed	Yes	No	No	No	No	39	No	3.6	No	51	No	No						No
211569	5th ANC follow-up	6th ANC follow-up	PrIMA-X	PrIMA-X	31.5592	24-35	Yes	Monogamous	10	HIV Positive	14	Fundal Height	2	Second Trimester	No	4	3	3	No	No	Vaginal	Female	Yes	32.1429	First Trimester	Prior to Pregnancy / First Trimester	TDF/FTC (300mg/200mg) only	On PrEP	On Prep And Never Missed	Yes	No	No	No	No	39	No	3.6	No	51	No	No						No
211569	6th ANC follow-up	6th ANC follow-up	PrIMA-X	PrIMA-X	31.5592	24-35	Yes	Monogamous	10	HIV Positive	14	Fundal Height	2	Second Trimester	No	4	3	3	No	No	Vaginal	Female	Yes	32.1429	First Trimester	Prior to Pregnancy / First Trimester	TDF/FTC (300mg/200mg) only	On PrEP	On PrEP But Missed Some	Yes	No	No	No	No	39	No	3.6	No	51	No	No						No
211569	Transition to PNC	6th ANC follow-up	PrIMA-X	PrIMA-X	31.5592	24-35	Yes	Monogamous	10	HIV Positive	14	Fundal Height	2	Second Trimester	No	4	3	3	No	No	Vaginal	Female	Yes	32.1429	First Trimester	Prior to Pregnancy / First Trimester				Yes	No	No	No	No	39	No	3.6	No	51	No	No						No
211569	Near birth sample collection	6th ANC follow-up	PrIMA-X	PrIMA-X	31.5592	24-35	Yes	Monogamous	10	HIV Positive	14	Fundal Height	2	Second Trimester	No	4	3	3	No	No	Vaginal	Female	Yes	32.1429	First Trimester	Prior to Pregnancy / First Trimester				Yes	No	No	No	No	39	No	3.6	No	51	No	No						No
211569	6 weeks post-partum	6th ANC follow-up	PrIMA-X	PrIMA-X	31.5592	24-35	Yes	Monogamous	10	HIV Positive	14	Fundal Height	2	Second Trimester	No	4	3	3	No	No	Vaginal	Female	Yes	32.1429	First Trimester	Prior to Pregnancy / First Trimester	TDF/FTC (300mg/200mg) only	On PrEP	On Prep And Never Missed	Yes	No	No	No	No	39	No	3.6	No	51	No	No						No
211569	14 weeks post-partum	6th ANC follow-up	PrIMA-X	PrIMA-X	31.5592	24-35	Yes	Monogamous	10	HIV Positive	14	Fundal Height	2	Second Trimester	No	4	3	3	No	No	Vaginal	Female	Yes	32.1429	First Trimester	Prior to Pregnancy / First Trimester	TDF/FTC (300mg/200mg) only	On PrEP	On PrEP But Missed Some	Yes	No	No	No	No	39	No	3.6	No	51	No	No						No
211569	6 months post-partum	6th ANC follow-up	PrIMA-X	PrIMA-X	31.5592	24-35	Yes	Monogamous	10	HIV Positive	14	Fundal Height	2	Second Trimester	No	4	3	3	No	No	Vaginal	Female	Yes	32.1429	First Trimester	Prior to Pregnancy / First Trimester	TDF/FTC (300mg/200mg) only	On PrEP	On Prep And Never Missed	Yes	No	No	No	No	39	No	3.6	No	51	No	No						No
211569	9 months post-partum	6th ANC follow-up	PrIMA-X	PrIMA-X	31.5592	24-35	Yes	Monogamous	10	HIV Positive	14	Fundal Height	2	Second Trimester	No	4	3	3	No	No	Vaginal	Female	Yes	32.1429	First Trimester	Prior to Pregnancy / First Trimester	TDF/FTC (300mg/200mg) only	On PrEP	On PrEP But Missed Some	Yes	No	No	No	No	39	No	3.6	No	51	No	No						No
211569	12 months post-partum	6th ANC follow-up	PrIMA-X	PrIMA-X	31.5592	24-35	Yes	Monogamous	10	HIV Positive	14	Fundal Height	2	Second Trimester	No	4	3	3	No	No	Vaginal	Female	Yes	32.1429	First Trimester	Prior to Pregnancy / First Trimester	TDF/FTC (300mg/200mg) only	On PrEP	On Prep And Never Missed	Yes	No	No	No	No	39	No	3.6	No	51	No	No						No
211569	18 months post-partum	6th ANC follow-up	PrIMA-X	PrIMA-X	31.5592	24-35	Yes	Monogamous	10	HIV Positive	14	Fundal Height	2	Second Trimester	No	4	3	3	No	No	Vaginal	Female	Yes	32.1429	First Trimester	Prior to Pregnancy / First Trimester	TDF/FTC (300mg/200mg) only	On PrEP	On Prep And Never Missed	Yes	No	No	No	No	39	No	3.6	No	51	No	No						No
211569	24 months post-partum	6th ANC follow-up	PrIMA-X	PrIMA-X	31.5592	24-35	Yes	Monogamous	10	HIV Positive	14	Fundal Height	2	Second Trimester	No	4	3	3	No	No	Vaginal	Female	Yes	32.1429	First Trimester	Prior to Pregnancy / First Trimester	TDF/FTC (300mg/200mg) only	On PrEP	On Prep And Never Missed	Yes	No	No	No	No	39	No	3.6	No	51	No	No						No
211579	Enrollment	4th ANC follow-up	PrIMA-X	PrIMA-X	41	35+	Yes	Monogamous	8	Unknown	18	Fundal Height	1	Second Trimester	No	8	7	6	No	No	Vaginal	Female	Yes	33.2857	Prior to Pregnancy	Prior to Pregnancy / First Trimester	TDF/FTC (300mg/200mg) only	On PrEP	On Prep And Never Missed	Yes	No	No	No	No	38	No	3.2	No	48	No	No						No		No
211579	1st ANC follow-up	4th ANC follow-up	PrIMA-X	PrIMA-X	41	35+	Yes	Monogamous	8	Unknown	18	Fundal Height	1	Second Trimester	No	8	7	6	No	No	Vaginal	Female	Yes	33.2857	Prior to Pregnancy	Prior to Pregnancy / First Trimester	TDF/FTC (300mg/200mg) only	On PrEP	On PrEP But Missed Some	Yes	No	No	No	No	38	No	3.2	No	48	No	No						No		No
211579	2nd ANC follow-up	4th ANC follow-up	PrIMA-X	PrIMA-X	41	35+	Yes	Monogamous	8	Unknown	18	Fundal Height	1	Second Trimester	No	8	7	6	No	No	Vaginal	Female	Yes	33.2857	Prior to Pregnancy	Prior to Pregnancy / First Trimester	TDF/FTC (300mg/200mg) only	On PrEP	On Prep And Never Missed	Yes	No	No	No	No	38	No	3.2	No	48	No	No						No		No
211579	3rd ANC follow-up	4th ANC follow-up	PrIMA-X	PrIMA-X	41	35+	Yes	Monogamous	8	Unknown	18	Fundal Height	1	Second Trimester	No	8	7	6	No	No	Vaginal	Female	Yes	33.2857	Prior to Pregnancy	Prior to Pregnancy / First Trimester	TDF/FTC (300mg/200mg) only	Not On PrEP	Not On PrEP / Missed All	Yes	No	No	No	No	38	No	3.2	No	48	No	No						No		No
211579	4th ANC follow-up	4th ANC follow-up	PrIMA-X	PrIMA-X	41	35+	Yes	Monogamous	8	Unknown	18	Fundal Height	1	Second Trimester	No	8	7	6	No	No	Vaginal	Female	Yes	33.2857	Prior to Pregnancy	Prior to Pregnancy / First Trimester	TDF/FTC (300mg/200mg) only	On PrEP	On PrEP But Missed Some	Yes	No	No	No	No	38	No	3.2	No	48	No	No						No		No
211579	Transition to PNC	4th ANC follow-up	PrIMA-X	PrIMA-X	41	35+	Yes	Monogamous	8	Unknown	18	Fundal Height	1	Second Trimester	No	8	7	6	No	No	Vaginal	Female	Yes	33.2857	Prior to Pregnancy	Prior to Pregnancy / First Trimester				Yes	No	No	No	No	38	No	3.2	No	48	No	No						No		No
211579	Near birth sample collection	4th ANC follow-up	PrIMA-X	PrIMA-X	41	35+	Yes	Monogamous	8	Unknown	18	Fundal Height	1	Second Trimester	No	8	7	6	No	No	Vaginal	Female	Yes	33.2857	Prior to Pregnancy	Prior to Pregnancy / First Trimester				Yes	No	No	No	No	38	No	3.2	No	48	No	No						No		No
211579	6 weeks post-partum	4th ANC follow-up	PrIMA-X	PrIMA-X	41	35+	Yes	Monogamous	8	Unknown	18	Fundal Height	1	Second Trimester	No	8	7	6	No	No	Vaginal	Female	Yes	33.2857	Prior to Pregnancy	Prior to Pregnancy / First Trimester	TDF/FTC (300mg/200mg) only	On PrEP	On PrEP But Missed Some	Yes	No	No	No	No	38	No	3.2	No	48	No	No						No		No
211579	14 weeks post-partum	4th ANC follow-up	PrIMA-X	PrIMA-X	41	35+	Yes	Monogamous	8	Unknown	18	Fundal Height	1	Second Trimester	No	8	7	6	No	No	Vaginal	Female	Yes	33.2857	Prior to Pregnancy	Prior to Pregnancy / First Trimester	TDF/FTC (300mg/200mg) only	On PrEP	On Prep And Never Missed	Yes	No	No	No	No	38	No	3.2	No	48	No	No						No		No
211579	6 months post-partum	4th ANC follow-up	PrIMA-X	PrIMA-X	41	35+	Yes	Monogamous	8	Unknown	18	Fundal Height	1	Second Trimester	No	8	7	6	No	No	Vaginal	Female	Yes	33.2857	Prior to Pregnancy	Prior to Pregnancy / First Trimester	TDF/FTC (300mg/200mg) only	On PrEP	On Prep And Never Missed	Yes	No	No	No	No	38	No	3.2	No	48	No	No						No		No
211579	9 months post-partum	4th ANC follow-up	PrIMA-X	PrIMA-X	41	35+	Yes	Monogamous	8	Unknown	18	Fundal Height	1	Second Trimester	No	8	7	6	No	No	Vaginal	Female	Yes	33.2857	Prior to Pregnancy	Prior to Pregnancy / First Trimester	TDF/FTC (300mg/200mg) only	On PrEP	On Prep And Never Missed	Yes	No	No	No	No	38	No	3.2	No	48	No	No						No		No
211579	12 months post-partum	4th ANC follow-up	PrIMA-X	PrIMA-X	41	35+	Yes	Monogamous	8	Unknown	18	Fundal Height	1	Second Trimester	No	8	7	6	No	No	Vaginal	Female	Yes	33.2857	Prior to Pregnancy	Prior to Pregnancy / First Trimester	TDF/FTC (300mg/200mg) only	On PrEP	On PrEP But Missed Some	Yes	No	No	No	No	38	No	3.2	No	48	No	No						No		No
211579	18 months post-partum	4th ANC follow-up	PrIMA-X	PrIMA-X	41	35+	Yes	Monogamous	8	Unknown	18	Fundal Height	1	Second Trimester	No	8	7	6	No	No	Vaginal	Female	Yes	33.2857	Prior to Pregnancy	Prior to Pregnancy / First Trimester	TDF/FTC (300mg/200mg) only	On PrEP	On Prep And Never Missed	Yes	No	No	No	No	38	No	3.2	No	48	No	No						No		No
211579	24 months post-partum	4th ANC follow-up	PrIMA-X	PrIMA-X	41	35+	Yes	Monogamous	8	Unknown	18	Fundal Height	1	Second Trimester	No	8	7	6	No	No	Vaginal	Female	Yes	33.2857	Prior to Pregnancy	Prior to Pregnancy / First Trimester	TDF/FTC (300mg/200mg) only	On PrEP	On PrEP But Missed Some	Yes	No	No	No	No	38	No	3.2	No	48	No	No						No		No
211589	Enrollment	7th ANC follow-up	PrIMA-X	PrIMA-X	21.1088	<24	Yes	Polygamous	8	HIV Positive	12	Fundal Height	1	First Trimester	No	3	2	2	No	Yes	Vaginal	Female	Yes	42.8571	Prior to Pregnancy	Prior to Pregnancy / First Trimester	TDF/FTC (300mg/200mg) only	On PrEP	On PrEP But Missed Some	Yes	No	No	No	No	38	No	2.13	Yes	51	Yes	No						No		No
211589	1st ANC follow-up	7th ANC follow-up	PrIMA-X	PrIMA-X	21.1088	<24	Yes	Polygamous	8	HIV Positive	12	Fundal Height	1	First Trimester	No	3	2	2	No	Yes	Vaginal	Female	Yes	42.8571	Prior to Pregnancy	Prior to Pregnancy / First Trimester	TDF/FTC (300mg/200mg) only	On PrEP	On Prep And Never Missed	Yes	No	No	No	No	38	No	2.13	Yes	51	Yes	No						No		No
211589	2nd ANC follow-up	7th ANC follow-up	PrIMA-X	PrIMA-X	21.1088	<24	Yes	Polygamous	8	HIV Positive	12	Fundal Height	1	First Trimester	No	3	2	2	No	Yes	Vaginal	Female	Yes	42.8571	Prior to Pregnancy	Prior to Pregnancy / First Trimester	TDF/FTC (300mg/200mg) only	On PrEP	On Prep And Never Missed	Yes	No	No	No	No	38	No	2.13	Yes	51	Yes	No						No		No
211589	3rd ANC follow-up	7th ANC follow-up	PrIMA-X	PrIMA-X	21.1088	<24	Yes	Polygamous	8	HIV Positive	12	Fundal Height	1	First Trimester	No	3	2	2	No	Yes	Vaginal	Female	Yes	42.8571	Prior to Pregnancy	Prior to Pregnancy / First Trimester	TDF/FTC (300mg/200mg) only	On PrEP	On PrEP But Missed Some	Yes	No	No	No	No	38	No	2.13	Yes	51	Yes	No						No		No
211589	4th ANC follow-up	7th ANC follow-up	PrIMA-X	PrIMA-X	21.1088	<24	Yes	Polygamous	8	HIV Positive	12	Fundal Height	1	First Trimester	No	3	2	2	No	Yes	Vaginal	Female	Yes	42.8571	Prior to Pregnancy	Prior to Pregnancy / First Trimester	TDF/FTC (300mg/200mg) only	On PrEP	On Prep And Never Missed	Yes	No	No	No	No	38	No	2.13	Yes	51	Yes	No						No		No
211589	5th ANC follow-up	7th ANC follow-up	PrIMA-X	PrIMA-X	21.1088	<24	Yes	Polygamous	8	HIV Positive	12	Fundal Height	1	First Trimester	No	3	2	2	No	Yes	Vaginal	Female	Yes	42.8571	Prior to Pregnancy	Prior to Pregnancy / First Trimester	TDF/FTC (300mg/200mg) only	On PrEP	On PrEP But Missed Some	Yes	No	No	No	No	38	No	2.13	Yes	51	Yes	No						No		No
211589	6th ANC follow-up	7th ANC follow-up	PrIMA-X	PrIMA-X	21.1088	<24	Yes	Polygamous	8	HIV Positive	12	Fundal Height	1	First Trimester	No	3	2	2	No	Yes	Vaginal	Female	Yes	42.8571	Prior to Pregnancy	Prior to Pregnancy / First Trimester	TDF/FTC (300mg/200mg) only	On PrEP	On Prep And Never Missed	Yes	No	No	No	No	38	No	2.13	Yes	51	Yes	No						No		No
211589	7th ANC follow-up	7th ANC follow-up	PrIMA-X	PrIMA-X	21.1088	<24	Yes	Polygamous	8	HIV Positive	12	Fundal Height	1	First Trimester	No	3	2	2	No	Yes	Vaginal	Female	Yes	42.8571	Prior to Pregnancy	Prior to Pregnancy / First Trimester	TDF/FTC (300mg/200mg) only	On PrEP	On Prep And Never Missed	Yes	No	No	No	No	38	No	2.13	Yes	51	Yes	No						No		No
211589	Transition to PNC	7th ANC follow-up	PrIMA-X	PrIMA-X	21.1088	<24	Yes	Polygamous	8	HIV Positive	12	Fundal Height	1	First Trimester	No	3	2	2	No	Yes	Vaginal	Female	Yes	42.8571	Prior to Pregnancy	Prior to Pregnancy / First Trimester				Yes	No	No	No	No	38	No	2.13	Yes	51	Yes	No						No		No
211589	Near birth sample collection	7th ANC follow-up	PrIMA-X	PrIMA-X	21.1088	<24	Yes	Polygamous	8	HIV Positive	12	Fundal Height	1	First Trimester	No	3	2	2	No	Yes	Vaginal	Female	Yes	42.8571	Prior to Pregnancy	Prior to Pregnancy / First Trimester				Yes	No	No	No	No	38	No	2.13	Yes	51	Yes	No						No		No
211589	6 weeks post-partum	7th ANC follow-up	PrIMA-X	PrIMA-X	21.1088	<24	Yes	Polygamous	8	HIV Positive	12	Fundal Height	1	First Trimester	No	3	2	2	No	Yes	Vaginal	Female	Yes	42.8571	Prior to Pregnancy	Prior to Pregnancy / First Trimester	TDF/FTC (300mg/200mg) only	On PrEP	On PrEP But Missed Some	Yes	No	No	No	No	38	No	2.13	Yes	51	Yes	No						No		No
211589	14 weeks post-partum	7th ANC follow-up	PrIMA-X	PrIMA-X	21.1088	<24	Yes	Polygamous	8	HIV Positive	12	Fundal Height	1	First Trimester	No	3	2	2	No	Yes	Vaginal	Female	Yes	42.8571	Prior to Pregnancy	Prior to Pregnancy / First Trimester	TDF/FTC (300mg/200mg) only	On PrEP	On PrEP But Missed Some	Yes	No	No	No	No	38	No	2.13	Yes	51	Yes	No						No		No
211589	6 months post-partum	7th ANC follow-up	PrIMA-X	PrIMA-X	21.1088	<24	Yes	Polygamous	8	HIV Positive	12	Fundal Height	1	First Trimester	No	3	2	2	No	Yes	Vaginal	Female	Yes	42.8571	Prior to Pregnancy	Prior to Pregnancy / First Trimester	TDF/FTC (300mg/200mg) only	On PrEP	On Prep And Never Missed	Yes	No	No	No	No	38	No	2.13	Yes	51	Yes	No						No		No
211589	9 months post-partum	7th ANC follow-up	PrIMA-X	PrIMA-X	21.1088	<24	Yes	Polygamous	8	HIV Positive	12	Fundal Height	1	First Trimester	No	3	2	2	No	Yes	Vaginal	Female	Yes	42.8571	Prior to Pregnancy	Prior to Pregnancy / First Trimester	TDF/FTC (300mg/200mg) only	On PrEP	On Prep And Never Missed	Yes	No	No	No	No	38	No	2.13	Yes	51	Yes	No						No		No
211589	12 months post-partum	7th ANC follow-up	PrIMA-X	PrIMA-X	21.1088	<24	Yes	Polygamous	8	HIV Positive	12	Fundal Height	1	First Trimester	No	3	2	2	No	Yes	Vaginal	Female	Yes	42.8571	Prior to Pregnancy	Prior to Pregnancy / First Trimester	TDF/FTC (300mg/200mg) only	On PrEP	On Prep And Never Missed	Yes	No	No	No	No	38	No	2.13	Yes	51	Yes	No						No		No
211589	18 months post-partum	7th ANC follow-up	PrIMA-X	PrIMA-X	21.1088	<24	Yes	Polygamous	8	HIV Positive	12	Fundal Height	1	First Trimester	No	3	2	2	No	Yes	Vaginal	Female	Yes	42.8571	Prior to Pregnancy	Prior to Pregnancy / First Trimester	TDF/FTC (300mg/200mg) only	On PrEP	On Prep And Never Missed	Yes	No	No	No	No	38	No	2.13	Yes	51	Yes	No						No		No
211619	Enrollment	5th ANC follow-up	PrIMA-X	PrIMA-X	19.9863	<24	Yes	Monogamous	2	HIV Negative	16	LMP	1	Second Trimester	No	2	1	1	No	No	Vaginal	Male	Yes	29.5714	First Trimester	Prior to Pregnancy / First Trimester	TDF/FTC (300mg/200mg) only	On PrEP	On PrEP But Missed Some	Yes	No	No	No	No	40	No	3.5	No	51.4	No	No						No		No
211619	1st ANC follow-up	5th ANC follow-up	PrIMA-X	PrIMA-X	19.9863	<24	Yes	Monogamous	2	HIV Negative	16	LMP	1	Second Trimester	No	2	1	1	No	No	Vaginal	Male	Yes	29.5714	First Trimester	Prior to Pregnancy / First Trimester	TDF/FTC (300mg/200mg) only	On PrEP	On Prep And Never Missed	Yes	No	No	No	No	40	No	3.5	No	51.4	No	No						No		No
211619	2nd ANC follow-up	5th ANC follow-up	PrIMA-X	PrIMA-X	19.9863	<24	Yes	Monogamous	2	HIV Negative	16	LMP	1	Second Trimester	No	2	1	1	No	No	Vaginal	Male	Yes	29.5714	First Trimester	Prior to Pregnancy / First Trimester	TDF/FTC (300mg/200mg) only	On PrEP	On PrEP But Missed Some	Yes	No	No	No	No	40	No	3.5	No	51.4	No	No						No		No
211619	3rd ANC follow-up	5th ANC follow-up	PrIMA-X	PrIMA-X	19.9863	<24	Yes	Monogamous	2	HIV Negative	16	LMP	1	Second Trimester	No	2	1	1	No	No	Vaginal	Male	Yes	29.5714	First Trimester	Prior to Pregnancy / First Trimester	TDF/FTC (300mg/200mg) only	On PrEP	On Prep And Never Missed	Yes	No	No	No	No	40	No	3.5	No	51.4	No	No						No		No
211619	4th ANC follow-up	5th ANC follow-up	PrIMA-X	PrIMA-X	19.9863	<24	Yes	Monogamous	2	HIV Negative	16	LMP	1	Second Trimester	No	2	1	1	No	No	Vaginal	Male	Yes	29.5714	First Trimester	Prior to Pregnancy / First Trimester	TDF/FTC (300mg/200mg) only	On PrEP	On Prep And Never Missed	Yes	No	No	No	No	40	No	3.5	No	51.4	No	No						No		No
211619	5th ANC follow-up	5th ANC follow-up	PrIMA-X	PrIMA-X	19.9863	<24	Yes	Monogamous	2	HIV Negative	16	LMP	1	Second Trimester	No	2	1	1	No	No	Vaginal	Male	Yes	29.5714	First Trimester	Prior to Pregnancy / First Trimester	TDF/FTC (300mg/200mg) only	On PrEP	On PrEP But Missed Some	Yes	No	No	No	No	40	No	3.5	No	51.4	No	No						No		No
211619	Transition to PNC	5th ANC follow-up	PrIMA-X	PrIMA-X	19.9863	<24	Yes	Monogamous	2	HIV Negative	16	LMP	1	Second Trimester	No	2	1	1	No	No	Vaginal	Male	Yes	29.5714	First Trimester	Prior to Pregnancy / First Trimester				Yes	No	No	No	No	40	No	3.5	No	51.4	No	No						No		No
211619	Near birth sample collection	5th ANC follow-up	PrIMA-X	PrIMA-X	19.9863	<24	Yes	Monogamous	2	HIV Negative	16	LMP	1	Second Trimester	No	2	1	1	No	No	Vaginal	Male	Yes	29.5714	First Trimester	Prior to Pregnancy / First Trimester				Yes	No	No	No	No	40	No	3.5	No	51.4	No	No						No		No
211619	6 weeks post-partum	5th ANC follow-up	PrIMA-X	PrIMA-X	19.9863	<24	Yes	Monogamous	2	HIV Negative	16	LMP	1	Second Trimester	No	2	1	1	No	No	Vaginal	Male	Yes	29.5714	First Trimester	Prior to Pregnancy / First Trimester	TDF/FTC (300mg/200mg) only	Not On PrEP	Not On PrEP / Missed All	Yes	No	No	No	No	40	No	3.5	No	51.4	No	No						No		No
211619	14 weeks post-partum	5th ANC follow-up	PrIMA-X	PrIMA-X	19.9863	<24	Yes	Monogamous	2	HIV Negative	16	LMP	1	Second Trimester	No	2	1	1	No	No	Vaginal	Male	Yes	29.5714	First Trimester	Prior to Pregnancy / First Trimester	TDF/FTC (300mg/200mg) only	On PrEP	On Prep And Never Missed	Yes	No	No	No	No	40	No	3.5	No	51.4	No	No						No		No
211619	6 months post-partum	5th ANC follow-up	PrIMA-X	PrIMA-X	19.9863	<24	Yes	Monogamous	2	HIV Negative	16	LMP	1	Second Trimester	No	2	1	1	No	No	Vaginal	Male	Yes	29.5714	First Trimester	Prior to Pregnancy / First Trimester	TDF/FTC (300mg/200mg) only	On PrEP	On PrEP But Missed Some	Yes	No	No	No	No	40	No	3.5	No	51.4	No	No						No		No
211619	9 months post-partum	5th ANC follow-up	PrIMA-X	PrIMA-X	19.9863	<24	Yes	Monogamous	2	HIV Negative	16	LMP	1	Second Trimester	No	2	1	1	No	No	Vaginal	Male	Yes	29.5714	First Trimester	Prior to Pregnancy / First Trimester	TDF/FTC (300mg/200mg) only	On PrEP	On Prep And Never Missed	Yes	No	No	No	No	40	No	3.5	No	51.4	No	No						No		No
211619	12 months post-partum	5th ANC follow-up	PrIMA-X	PrIMA-X	19.9863	<24	Yes	Monogamous	2	HIV Negative	16	LMP	1	Second Trimester	No	2	1	1	No	No	Vaginal	Male	Yes	29.5714	First Trimester	Prior to Pregnancy / First Trimester	TDF/FTC (300mg/200mg) only	On PrEP	On Prep And Never Missed	Yes	No	No	No	No	40	No	3.5	No	51.4	No	No						No		No
211619	18 months post-partum	5th ANC follow-up	PrIMA-X	PrIMA-X	19.9863	<24	Yes	Monogamous	2	HIV Negative	16	LMP	1	Second Trimester	No	2	1	1	No	No	Vaginal	Male	Yes	29.5714	First Trimester	Prior to Pregnancy / First Trimester		Not On PrEP	Not On PrEP / Missed All	Yes	No	No	No	No	40	No	3.5	No	51.4	No	No						No		No
211619	24 months post-partum	5th ANC follow-up	PrIMA-X	PrIMA-X	19.9863	<24	Yes	Monogamous	2	HIV Negative	16	LMP	1	Second Trimester	No	2	1	1	No	No	Vaginal	Male	Yes	29.5714	First Trimester	Prior to Pregnancy / First Trimester		Not On PrEP	Not On PrEP / Missed All	Yes	No	No	No	No	40	No	3.5	No	51.4	No	No						No		No
211629	Enrollment	4th ANC follow-up	PrIMA-X	PrIMA-X	24.0274	<24	Yes	Monogamous	8	HIV Negative	24	LMP	1	Second Trimester	No	3	2	3	No	No	Vaginal	Male	Yes	17	Second Trimester	Second Trimester	TDF/FTC (300mg/200mg) only	On PrEP	On Prep And Never Missed	Yes	No	No	No	No	38	No	3.14	No	50	No	No						No		No
211629	1st ANC follow-up	4th ANC follow-up	PrIMA-X	PrIMA-X	24.0274	<24	Yes	Monogamous	8	HIV Negative	24	LMP	1	Second Trimester	No	3	2	3	No	No	Vaginal	Male	Yes	17	Second Trimester	Second Trimester	TDF/FTC (300mg/200mg) only	On PrEP	On PrEP But Missed Some	Yes	No	No	No	No	38	No	3.14	No	50	No	No						No		No
211629	2nd ANC follow-up	4th ANC follow-up	PrIMA-X	PrIMA-X	24.0274	<24	Yes	Monogamous	8	HIV Negative	24	LMP	1	Second Trimester	No	3	2	3	No	No	Vaginal	Male	Yes	17	Second Trimester	Second Trimester	TDF/FTC (300mg/200mg) only	On PrEP	On Prep And Never Missed	Yes	No	No	No	No	38	No	3.14	No	50	No	No						No		No
211629	3rd ANC follow-up	4th ANC follow-up	PrIMA-X	PrIMA-X	24.0274	<24	Yes	Monogamous	8	HIV Negative	24	LMP	1	Second Trimester	No	3	2	3	No	No	Vaginal	Male	Yes	17	Second Trimester	Second Trimester	TDF/FTC (300mg/200mg) only	On PrEP	On PrEP But Missed Some	Yes	No	No	No	No	38	No	3.14	No	50	No	No						No		No
211629	4th ANC follow-up	4th ANC follow-up	PrIMA-X	PrIMA-X	24.0274	<24	Yes	Monogamous	8	HIV Negative	24	LMP	1	Second Trimester	No	3	2	3	No	No	Vaginal	Male	Yes	17	Second Trimester	Second Trimester		Not On PrEP	Not On PrEP / Missed All	Yes	No	No	No	No	38	No	3.14	No	50	No	No						No		No
211629	Transition to PNC	4th ANC follow-up	PrIMA-X	PrIMA-X	24.0274	<24	Yes	Monogamous	8	HIV Negative	24	LMP	1	Second Trimester	No	3	2	3	No	No	Vaginal	Male	Yes	17	Second Trimester	Second Trimester				Yes	No	No	No	No	38	No	3.14	No	50	No	No						No		No
211629	Near birth sample collection	4th ANC follow-up	PrIMA-X	PrIMA-X	24.0274	<24	Yes	Monogamous	8	HIV Negative	24	LMP	1	Second Trimester	No	3	2	3	No	No	Vaginal	Male	Yes	17	Second Trimester	Second Trimester				Yes	No	No	No	No	38	No	3.14	No	50	No	No						No		No
211629	6 weeks post-partum	4th ANC follow-up	PrIMA-X	PrIMA-X	24.0274	<24	Yes	Monogamous	8	HIV Negative	24	LMP	1	Second Trimester	No	3	2	3	No	No	Vaginal	Male	Yes	17	Second Trimester	Second Trimester		Not On PrEP	Not On PrEP / Missed All	Yes	No	No	No	No	38	No	3.14	No	50	No	No						No		No
211629	14 weeks post-partum	4th ANC follow-up	PrIMA-X	PrIMA-X	24.0274	<24	Yes	Monogamous	8	HIV Negative	24	LMP	1	Second Trimester	No	3	2	3	No	No	Vaginal	Male	Yes	17	Second Trimester	Second Trimester		Not On PrEP	Not On PrEP / Missed All	Yes	No	No	No	No	38	No	3.14	No	50	No	No						No		No
211629	6 months post-partum	4th ANC follow-up	PrIMA-X	PrIMA-X	24.0274	<24	Yes	Monogamous	8	HIV Negative	24	LMP	1	Second Trimester	No	3	2	3	No	No	Vaginal	Male	Yes	17	Second Trimester	Second Trimester		Not On PrEP	Not On PrEP / Missed All	Yes	No	No	No	No	38	No	3.14	No	50	No	No						No		No
211629	9 months post-partum	4th ANC follow-up	PrIMA-X	PrIMA-X	24.0274	<24	Yes	Monogamous	8	HIV Negative	24	LMP	1	Second Trimester	No	3	2	3	No	No	Vaginal	Male	Yes	17	Second Trimester	Second Trimester		Not On PrEP	Not On PrEP / Missed All	Yes	No	No	No	No	38	No	3.14	No	50	No	No						No		No
211629	12 months post-partum	4th ANC follow-up	PrIMA-X	PrIMA-X	24.0274	<24	Yes	Monogamous	8	HIV Negative	24	LMP	1	Second Trimester	No	3	2	3	No	No	Vaginal	Male	Yes	17	Second Trimester	Second Trimester		Not On PrEP	Not On PrEP / Missed All	Yes	No	No	No	No	38	No	3.14	No	50	No	No						No		No
211629	18 months post-partum	4th ANC follow-up	PrIMA-X	PrIMA-X	24.0274	<24	Yes	Monogamous	8	HIV Negative	24	LMP	1	Second Trimester	No	3	2	3	No	No	Vaginal	Male	Yes	17	Second Trimester	Second Trimester		Not On PrEP	Not On PrEP / Missed All	Yes	No	No	No	No	38	No	3.14	No	50	No	No						No		No
211629	24 months post-partum	4th ANC follow-up	PrIMA-X	PrIMA-X	24.0274	<24	Yes	Monogamous	8	HIV Negative	24	LMP	1	Second Trimester	No	3	2	3	No	No	Vaginal	Male	Yes	17	Second Trimester	Second Trimester		Not On PrEP	Not On PrEP / Missed All	Yes	No	No	No	No	38	No	3.14	No	50	No	No						No		No
211639	Enrollment	5th ANC follow-up	PrIMA-X	PrIMA-X	20.5257	<24	Yes	Polygamous	1	Unknown	22	LMP	1	Second Trimester	Yes	0					C-Section	Male	Yes	33.2857	First Trimester	Prior to Pregnancy / First Trimester	TDF/FTC (300mg/200mg) only	On PrEP	On Prep And Never Missed	Yes	No	No	No	No	38	No	3.5	No	57	No	No						No		No
211639	1st ANC follow-up	5th ANC follow-up	PrIMA-X	PrIMA-X	20.5257	<24	Yes	Polygamous	1	Unknown	22	LMP	1	Second Trimester	Yes	0					C-Section	Male	Yes	33.2857	First Trimester	Prior to Pregnancy / First Trimester	TDF/FTC (300mg/200mg) only	On PrEP	On Prep And Never Missed	Yes	No	No	No	No	38	No	3.5	No	57	No	No						No		No
211639	2nd ANC follow-up	5th ANC follow-up	PrIMA-X	PrIMA-X	20.5257	<24	Yes	Polygamous	1	Unknown	22	LMP	1	Second Trimester	Yes	0					C-Section	Male	Yes	33.2857	First Trimester	Prior to Pregnancy / First Trimester	TDF/FTC (300mg/200mg) only	On PrEP	On Prep And Never Missed	Yes	No	No	No	No	38	No	3.5	No	57	No	No						No		No
211639	4th ANC follow-up	5th ANC follow-up	PrIMA-X	PrIMA-X	20.5257	<24	Yes	Polygamous	1	Unknown	22	LMP	1	Second Trimester	Yes	0					C-Section	Male	Yes	33.2857	First Trimester	Prior to Pregnancy / First Trimester	TDF/FTC (300mg/200mg) only	On PrEP	On Prep And Never Missed	Yes	No	No	No	No	38	No	3.5	No	57	No	No						No		No
211639	5th ANC follow-up	5th ANC follow-up	PrIMA-X	PrIMA-X	20.5257	<24	Yes	Polygamous	1	Unknown	22	LMP	1	Second Trimester	Yes	0					C-Section	Male	Yes	33.2857	First Trimester	Prior to Pregnancy / First Trimester	TDF/FTC (300mg/200mg) only	On PrEP	On Prep And Never Missed	Yes	No	No	No	No	38	No	3.5	No	57	No	No						No		No
211639	Transition to PNC	5th ANC follow-up	PrIMA-X	PrIMA-X	20.5257	<24	Yes	Polygamous	1	Unknown	22	LMP	1	Second Trimester	Yes	0					C-Section	Male	Yes	33.2857	First Trimester	Prior to Pregnancy / First Trimester				Yes	No	No	No	No	38	No	3.5	No	57	No	No						No		No
211639	Near birth sample collection	5th ANC follow-up	PrIMA-X	PrIMA-X	20.5257	<24	Yes	Polygamous	1	Unknown	22	LMP	1	Second Trimester	Yes	0					C-Section	Male	Yes	33.2857	First Trimester	Prior to Pregnancy / First Trimester				Yes	No	No	No	No	38	No	3.5	No	57	No	No						No		No
211639	6 weeks post-partum	5th ANC follow-up	PrIMA-X	PrIMA-X	20.5257	<24	Yes	Polygamous	1	Unknown	22	LMP	1	Second Trimester	Yes	0					C-Section	Male	Yes	33.2857	First Trimester	Prior to Pregnancy / First Trimester	TDF/FTC (300mg/200mg) only	Not On PrEP	Not On PrEP / Missed All	Yes	No	No	No	No	38	No	3.5	No	57	No	No						No		No
211639	14 weeks post-partum	5th ANC follow-up	PrIMA-X	PrIMA-X	20.5257	<24	Yes	Polygamous	1	Unknown	22	LMP	1	Second Trimester	Yes	0					C-Section	Male	Yes	33.2857	First Trimester	Prior to Pregnancy / First Trimester	TDF/FTC (300mg/200mg) only	On PrEP	On Prep And Never Missed	Yes	No	No	No	No	38	No	3.5	No	57	No	No						No		No
211639	6 months post-partum	5th ANC follow-up	PrIMA-X	PrIMA-X	20.5257	<24	Yes	Polygamous	1	Unknown	22	LMP	1	Second Trimester	Yes	0					C-Section	Male	Yes	33.2857	First Trimester	Prior to Pregnancy / First Trimester	TDF/FTC (300mg/200mg) only	On PrEP	On Prep And Never Missed	Yes	No	No	No	No	38	No	3.5	No	57	No	No						No		No
211639	9 months post-partum	5th ANC follow-up	PrIMA-X	PrIMA-X	20.5257	<24	Yes	Polygamous	1	Unknown	22	LMP	1	Second Trimester	Yes	0					C-Section	Male	Yes	33.2857	First Trimester	Prior to Pregnancy / First Trimester	TDF/FTC (300mg/200mg) only	On PrEP	On Prep And Never Missed	Yes	No	No	No	No	38	No	3.5	No	57	No	No						No		No
211639	12 months post-partum	5th ANC follow-up	PrIMA-X	PrIMA-X	20.5257	<24	Yes	Polygamous	1	Unknown	22	LMP	1	Second Trimester	Yes	0					C-Section	Male	Yes	33.2857	First Trimester	Prior to Pregnancy / First Trimester	TDF/FTC (300mg/200mg) only	On PrEP	On Prep And Never Missed	Yes	No	No	No	No	38	No	3.5	No	57	No	No						No		No
211639	18 months post-partum	5th ANC follow-up	PrIMA-X	PrIMA-X	20.5257	<24	Yes	Polygamous	1	Unknown	22	LMP	1	Second Trimester	Yes	0					C-Section	Male	Yes	33.2857	First Trimester	Prior to Pregnancy / First Trimester	TDF/FTC (300mg/200mg) only	On PrEP	On Prep And Never Missed	Yes	No	No	No	No	38	No	3.5	No	57	No	No						No		No
211639	24 months post-partum	5th ANC follow-up	PrIMA-X	PrIMA-X	20.5257	<24	Yes	Polygamous	1	Unknown	22	LMP	1	Second Trimester	Yes	0					C-Section	Male	Yes	33.2857	First Trimester	Prior to Pregnancy / First Trimester	TDF/FTC (300mg/200mg) only	On PrEP	On PrEP But Missed Some	Yes	No	No	No	No	38	No	3.5	No	57	No	No						No		No
211719	Enrollment	1st ANC follow-up	PrIMA-X	PrIMA-X	24.3422	<24	No		7	HIV Positive	32	Ultrasound	5	Second Trimester	No	2	1	1	No	Yes	Vaginal	Male	Yes	8.71429	Second Trimester	Second Trimester	TDF/FTC (300mg/200mg) only	Not On PrEP	Not On PrEP / Missed All	Yes	No	No	No	No	38	No	2.8	No	48	No	No						No
211719	1st ANC follow-up	1st ANC follow-up	PrIMA-X	PrIMA-X	24.3422	<24	No		7	HIV Positive	32	Ultrasound	5	Second Trimester	No	2	1	1	No	Yes	Vaginal	Male	Yes	8.71429	Second Trimester	Second Trimester	TDF/FTC (300mg/200mg) only	On PrEP	On PrEP But Missed Some	Yes	No	No	No	No	38	No	2.8	No	48	No	No						No
211719	Transition to PNC	1st ANC follow-up	PrIMA-X	PrIMA-X	24.3422	<24	No		7	HIV Positive	32	Ultrasound	5	Second Trimester	No	2	1	1	No	Yes	Vaginal	Male	Yes	8.71429	Second Trimester	Second Trimester				Yes	No	No	No	No	38	No	2.8	No	48	No	No						No
211719	Near birth sample collection	1st ANC follow-up	PrIMA-X	PrIMA-X	24.3422	<24	No		7	HIV Positive	32	Ultrasound	5	Second Trimester	No	2	1	1	No	Yes	Vaginal	Male	Yes	8.71429	Second Trimester	Second Trimester				Yes	No	No	No	No	38	No	2.8	No	48	No	No						No
211719	6 weeks post-partum	1st ANC follow-up	PrIMA-X	PrIMA-X	24.3422	<24	No		7	HIV Positive	32	Ultrasound	5	Second Trimester	No	2	1	1	No	Yes	Vaginal	Male	Yes	8.71429	Second Trimester	Second Trimester	TDF/FTC (300mg/200mg) only	On PrEP	On PrEP But Missed Some	Yes	No	No	No	No	38	No	2.8	No	48	No	No						No
211719	14 weeks post-partum	1st ANC follow-up	PrIMA-X	PrIMA-X	24.3422	<24	No		7	HIV Positive	32	Ultrasound	5	Second Trimester	No	2	1	1	No	Yes	Vaginal	Male	Yes	8.71429	Second Trimester	Second Trimester	TDF/FTC (300mg/200mg) only	Not On PrEP	Not On PrEP / Missed All	Yes	No	No	No	No	38	No	2.8	No	48	No	No						No
211719	6 months post-partum	1st ANC follow-up	PrIMA-X	PrIMA-X	24.3422	<24	No		7	HIV Positive	32	Ultrasound	5	Second Trimester	No	2	1	1	No	Yes	Vaginal	Male	Yes	8.71429	Second Trimester	Second Trimester		Not On PrEP	Not On PrEP / Missed All	Yes	No	No	No	No	38	No	2.8	No	48	No	No						No
211719	9 months post-partum	1st ANC follow-up	PrIMA-X	PrIMA-X	24.3422	<24	No		7	HIV Positive	32	Ultrasound	5	Second Trimester	No	2	1	1	No	Yes	Vaginal	Male	Yes	8.71429	Second Trimester	Second Trimester		Not On PrEP	Not On PrEP / Missed All	Yes	No	No	No	No	38	No	2.8	No	48	No	No						No
211719	12 months post-partum	1st ANC follow-up	PrIMA-X	PrIMA-X	24.3422	<24	No		7	HIV Positive	32	Ultrasound	5	Second Trimester	No	2	1	1	No	Yes	Vaginal	Male	Yes	8.71429	Second Trimester	Second Trimester		Not On PrEP	Not On PrEP / Missed All	Yes	No	No	No	No	38	No	2.8	No	48	No	No						No
211719	18 months post-partum	1st ANC follow-up	PrIMA-X	PrIMA-X	24.3422	<24	No		7	HIV Positive	32	Ultrasound	5	Second Trimester	No	2	1	1	No	Yes	Vaginal	Male	Yes	8.71429	Second Trimester	Second Trimester		Not On PrEP	Not On PrEP / Missed All	Yes	No	No	No	No	38	No	2.8	No	48	No	No						No
211719	24 months post-partum	1st ANC follow-up	PrIMA-X	PrIMA-X	24.3422	<24	No		7	HIV Positive	32	Ultrasound	5	Second Trimester	No	2	1	1	No	Yes	Vaginal	Male	Yes	8.71429	Second Trimester	Second Trimester		Not On PrEP	Not On PrEP / Missed All	Yes	No	No	No	No	38	No	2.8	No	48	No	No						No
211779	Enrollment	2nd ANC follow-up	PrIMA-X	PrIMA-X	28.6188	24-35	Yes	Monogamous	9	Unknown	20	LMP	2	Second Trimester	No	3	2	1	No	No	C-Section	Female	Yes	22.4286	Second Trimester	Second Trimester	TDF/FTC (300mg/200mg) only	On PrEP	On PrEP But Missed Some	Yes	No	No	No	No	38	No					No						No
211779	1st ANC follow-up	2nd ANC follow-up	PrIMA-X	PrIMA-X	28.6188	24-35	Yes	Monogamous	9	Unknown	20	LMP	2	Second Trimester	No	3	2	1	No	No	C-Section	Female	Yes	22.4286	Second Trimester	Second Trimester	TDF/FTC (300mg/200mg) only	On PrEP	On PrEP But Missed Some	Yes	No	No	No	No	38	No					No						No
211779	2nd ANC follow-up	2nd ANC follow-up	PrIMA-X	PrIMA-X	28.6188	24-35	Yes	Monogamous	9	Unknown	20	LMP	2	Second Trimester	No	3	2	1	No	No	C-Section	Female	Yes	22.4286	Second Trimester	Second Trimester	TDF/FTC (300mg/200mg) only	On PrEP	On PrEP But Missed Some	Yes	No	No	No	No	38	No					No						No
211779	Transition to PNC	2nd ANC follow-up	PrIMA-X	PrIMA-X	28.6188	24-35	Yes	Monogamous	9	Unknown	20	LMP	2	Second Trimester	No	3	2	1	No	No	C-Section	Female	Yes	22.4286	Second Trimester	Second Trimester				Yes	No	No	No	No	38	No					No						No
211779	14 weeks post-partum	2nd ANC follow-up	PrIMA-X	PrIMA-X	28.6188	24-35	Yes	Monogamous	9	Unknown	20	LMP	2	Second Trimester	No	3	2	1	No	No	C-Section	Female	Yes	22.4286	Second Trimester	Second Trimester	TDF/FTC (300mg/200mg) only	Not On PrEP	Not On PrEP / Missed All	Yes	No	No	No	No	38	No					No						No
211779	6 months post-partum	2nd ANC follow-up	PrIMA-X	PrIMA-X	28.6188	24-35	Yes	Monogamous	9	Unknown	20	LMP	2	Second Trimester	No	3	2	1	No	No	C-Section	Female	Yes	22.4286	Second Trimester	Second Trimester		Not On PrEP	Not On PrEP / Missed All	Yes	No	No	No	No	38	No					No						No
211779	9 months post-partum	2nd ANC follow-up	PrIMA-X	PrIMA-X	28.6188	24-35	Yes	Monogamous	9	Unknown	20	LMP	2	Second Trimester	No	3	2	1	No	No	C-Section	Female	Yes	22.4286	Second Trimester	Second Trimester		Not On PrEP	Not On PrEP / Missed All	Yes	No	No	No	No	38	No					No						No
211779	12 months post-partum	2nd ANC follow-up	PrIMA-X	PrIMA-X	28.6188	24-35	Yes	Monogamous	9	Unknown	20	LMP	2	Second Trimester	No	3	2	1	No	No	C-Section	Female	Yes	22.4286	Second Trimester	Second Trimester		Not On PrEP	Not On PrEP / Missed All	Yes	No	No	No	No	38	No					No						No
211779	18 months post-partum	2nd ANC follow-up	PrIMA-X	PrIMA-X	28.6188	24-35	Yes	Monogamous	9	Unknown	20	LMP	2	Second Trimester	No	3	2	1	No	No	C-Section	Female	Yes	22.4286	Second Trimester	Second Trimester		Not On PrEP	Not On PrEP / Missed All	Yes	No	No	No	No	38	No					No						No
211779	24 months post-partum	2nd ANC follow-up	PrIMA-X	PrIMA-X	28.6188	24-35	Yes	Monogamous	9	Unknown	20	LMP	2	Second Trimester	No	3	2	1	No	No	C-Section	Female	Yes	22.4286	Second Trimester	Second Trimester		Not On PrEP	Not On PrEP / Missed All	Yes	No	No	No	No	38	No					No						No
211819	Enrollment	4th ANC follow-up	PrIMA-X	PrIMA-X	27.9288	24-35	Yes	Monogamous	10	Unknown	23	LMP	2	Second Trimester	No	3	2	2	No	No	Vaginal	Male	Yes	21.8571	Second Trimester	Second Trimester	TDF/FTC (300mg/200mg) only	On PrEP	On PrEP But Missed Some	Yes	No	No	No	No	38	No	3.8	No	54	No	No						No		No
211819	1st ANC follow-up	4th ANC follow-up	PrIMA-X	PrIMA-X	27.9288	24-35	Yes	Monogamous	10	Unknown	23	LMP	2	Second Trimester	No	3	2	2	No	No	Vaginal	Male	Yes	21.8571	Second Trimester	Second Trimester	TDF/FTC (300mg/200mg) only	On PrEP	On PrEP But Missed Some	Yes	No	No	No	No	38	No	3.8	No	54	No	No						No		No
211819	2nd ANC follow-up	4th ANC follow-up	PrIMA-X	PrIMA-X	27.9288	24-35	Yes	Monogamous	10	Unknown	23	LMP	2	Second Trimester	No	3	2	2	No	No	Vaginal	Male	Yes	21.8571	Second Trimester	Second Trimester	TDF/FTC (300mg/200mg) only	On PrEP	On PrEP But Missed Some	Yes	No	No	No	No	38	No	3.8	No	54	No	No						No		No
211819	3rd ANC follow-up	4th ANC follow-up	PrIMA-X	PrIMA-X	27.9288	24-35	Yes	Monogamous	10	Unknown	23	LMP	2	Second Trimester	No	3	2	2	No	No	Vaginal	Male	Yes	21.8571	Second Trimester	Second Trimester	TDF/FTC (300mg/200mg) only	On PrEP	On PrEP But Missed Some	Yes	No	No	No	No	38	No	3.8	No	54	No	No						No		No
211819	4th ANC follow-up	4th ANC follow-up	PrIMA-X	PrIMA-X	27.9288	24-35	Yes	Monogamous	10	Unknown	23	LMP	2	Second Trimester	No	3	2	2	No	No	Vaginal	Male	Yes	21.8571	Second Trimester	Second Trimester	TDF/FTC (300mg/200mg) only	On PrEP	On PrEP But Missed Some	Yes	No	No	No	No	38	No	3.8	No	54	No	No						No		No
211819	Transition to PNC	4th ANC follow-up	PrIMA-X	PrIMA-X	27.9288	24-35	Yes	Monogamous	10	Unknown	23	LMP	2	Second Trimester	No	3	2	2	No	No	Vaginal	Male	Yes	21.8571	Second Trimester	Second Trimester				Yes	No	No	No	No	38	No	3.8	No	54	No	No						No		No
211819	Near birth sample collection	4th ANC follow-up	PrIMA-X	PrIMA-X	27.9288	24-35	Yes	Monogamous	10	Unknown	23	LMP	2	Second Trimester	No	3	2	2	No	No	Vaginal	Male	Yes	21.8571	Second Trimester	Second Trimester				Yes	No	No	No	No	38	No	3.8	No	54	No	No						No		No
211819	6 weeks post-partum	4th ANC follow-up	PrIMA-X	PrIMA-X	27.9288	24-35	Yes	Monogamous	10	Unknown	23	LMP	2	Second Trimester	No	3	2	2	No	No	Vaginal	Male	Yes	21.8571	Second Trimester	Second Trimester	TDF/FTC (300mg/200mg) only	On PrEP	On PrEP But Missed Some	Yes	No	No	No	No	38	No	3.8	No	54	No	No						No		No
211819	14 weeks post-partum	4th ANC follow-up	PrIMA-X	PrIMA-X	27.9288	24-35	Yes	Monogamous	10	Unknown	23	LMP	2	Second Trimester	No	3	2	2	No	No	Vaginal	Male	Yes	21.8571	Second Trimester	Second Trimester	TDF/FTC (300mg/200mg) only	On PrEP	On PrEP But Missed Some	Yes	No	No	No	No	38	No	3.8	No	54	No	No						No		No
211819	6 months post-partum	4th ANC follow-up	PrIMA-X	PrIMA-X	27.9288	24-35	Yes	Monogamous	10	Unknown	23	LMP	2	Second Trimester	No	3	2	2	No	No	Vaginal	Male	Yes	21.8571	Second Trimester	Second Trimester	TDF/FTC (300mg/200mg) only	On PrEP	On PrEP But Missed Some	Yes	No	No	No	No	38	No	3.8	No	54	No	No						No		No
211819	9 months post-partum	4th ANC follow-up	PrIMA-X	PrIMA-X	27.9288	24-35	Yes	Monogamous	10	Unknown	23	LMP	2	Second Trimester	No	3	2	2	No	No	Vaginal	Male	Yes	21.8571	Second Trimester	Second Trimester	TDF/FTC (300mg/200mg) only	On PrEP	On PrEP But Missed Some	Yes	No	No	No	No	38	No	3.8	No	54	No	No						No		No
211819	12 months post-partum	4th ANC follow-up	PrIMA-X	PrIMA-X	27.9288	24-35	Yes	Monogamous	10	Unknown	23	LMP	2	Second Trimester	No	3	2	2	No	No	Vaginal	Male	Yes	21.8571	Second Trimester	Second Trimester	TDF/FTC (300mg/200mg) only	On PrEP	On Prep And Never Missed	Yes	No	No	No	No	38	No	3.8	No	54	No	No						No		No
211819	18 months post-partum	4th ANC follow-up	PrIMA-X	PrIMA-X	27.9288	24-35	Yes	Monogamous	10	Unknown	23	LMP	2	Second Trimester	No	3	2	2	No	No	Vaginal	Male	Yes	21.8571	Second Trimester	Second Trimester	TDF/FTC (300mg/200mg) only	On PrEP	On PrEP But Missed Some	Yes	No	No	No	No	38	No	3.8	No	54	No	No						No		No
211819	24 months post-partum	4th ANC follow-up	PrIMA-X	PrIMA-X	27.9288	24-35	Yes	Monogamous	10	Unknown	23	LMP	2	Second Trimester	No	3	2	2	No	No	Vaginal	Male	Yes	21.8571	Second Trimester	Second Trimester	TDF/FTC (300mg/200mg) only	On PrEP	On PrEP But Missed Some	Yes	No	No	No	No	38	No	3.8	No	54	No	No						No		No
211829	Enrollment	1st ANC follow-up	PrIMA-X	PrIMA-X	19.8713	<24	Yes	Monogamous	1	HIV Negative	32	Ultrasound	3	Second Trimester	No	2	1	1	No	No	Vaginal	Male	Yes	12.7143	Second Trimester	Second Trimester	TDF/FTC (300mg/200mg) only	On PrEP	On PrEP But Missed Some	Yes	No	No	No	No	38	No					No						No		No
211829	1st ANC follow-up	1st ANC follow-up	PrIMA-X	PrIMA-X	19.8713	<24	Yes	Monogamous	1	HIV Negative	32	Ultrasound	3	Second Trimester	No	2	1	1	No	No	Vaginal	Male	Yes	12.7143	Second Trimester	Second Trimester	TDF/FTC (300mg/200mg) only	On PrEP	On PrEP But Missed Some	Yes	No	No	No	No	38	No					No						No		No
211829	Transition to PNC	1st ANC follow-up	PrIMA-X	PrIMA-X	19.8713	<24	Yes	Monogamous	1	HIV Negative	32	Ultrasound	3	Second Trimester	No	2	1	1	No	No	Vaginal	Male	Yes	12.7143	Second Trimester	Second Trimester				Yes	No	No	No	No	38	No					No						No		No
211829	Near birth sample collection	1st ANC follow-up	PrIMA-X	PrIMA-X	19.8713	<24	Yes	Monogamous	1	HIV Negative	32	Ultrasound	3	Second Trimester	No	2	1	1	No	No	Vaginal	Male	Yes	12.7143	Second Trimester	Second Trimester				Yes	No	No	No	No	38	No					No						No		No
211829	6 weeks post-partum	1st ANC follow-up	PrIMA-X	PrIMA-X	19.8713	<24	Yes	Monogamous	1	HIV Negative	32	Ultrasound	3	Second Trimester	No	2	1	1	No	No	Vaginal	Male	Yes	12.7143	Second Trimester	Second Trimester	TDF/FTC (300mg/200mg) only	Not On PrEP	Not On PrEP / Missed All	Yes	No	No	No	No	38	No					No						No		No
211829	14 weeks post-partum	1st ANC follow-up	PrIMA-X	PrIMA-X	19.8713	<24	Yes	Monogamous	1	HIV Negative	32	Ultrasound	3	Second Trimester	No	2	1	1	No	No	Vaginal	Male	Yes	12.7143	Second Trimester	Second Trimester	TDF/FTC (300mg/200mg) only	On PrEP	On PrEP But Missed Some	Yes	No	No	No	No	38	No					No						No		No
211829	6 months post-partum	1st ANC follow-up	PrIMA-X	PrIMA-X	19.8713	<24	Yes	Monogamous	1	HIV Negative	32	Ultrasound	3	Second Trimester	No	2	1	1	No	No	Vaginal	Male	Yes	12.7143	Second Trimester	Second Trimester	TDF/FTC (300mg/200mg) only	On PrEP	On PrEP But Missed Some	Yes	No	No	No	No	38	No					No						No		No
211829	9 months post-partum	1st ANC follow-up	PrIMA-X	PrIMA-X	19.8713	<24	Yes	Monogamous	1	HIV Negative	32	Ultrasound	3	Second Trimester	No	2	1	1	No	No	Vaginal	Male	Yes	12.7143	Second Trimester	Second Trimester	TDF/FTC (300mg/200mg) only	On PrEP	On PrEP But Missed Some	Yes	No	No	No	No	38	No					No						No		No
211829	12 months post-partum	1st ANC follow-up	PrIMA-X	PrIMA-X	19.8713	<24	Yes	Monogamous	1	HIV Negative	32	Ultrasound	3	Second Trimester	No	2	1	1	No	No	Vaginal	Male	Yes	12.7143	Second Trimester	Second Trimester	TDF/FTC (300mg/200mg) only	On PrEP	On PrEP But Missed Some	Yes	No	No	No	No	38	No					No						No		No
211829	18 months post-partum	1st ANC follow-up	PrIMA-X	PrIMA-X	19.8713	<24	Yes	Monogamous	1	HIV Negative	32	Ultrasound	3	Second Trimester	No	2	1	1	No	No	Vaginal	Male	Yes	12.7143	Second Trimester	Second Trimester	TDF/FTC (300mg/200mg) only	On PrEP	On PrEP But Missed Some	Yes	No	No	No	No	38	No					No						No		No
211829	24 months post-partum	1st ANC follow-up	PrIMA-X	PrIMA-X	19.8713	<24	Yes	Monogamous	1	HIV Negative	32	Ultrasound	3	Second Trimester	No	2	1	1	No	No	Vaginal	Male	Yes	12.7143	Second Trimester	Second Trimester	TDF/FTC (300mg/200mg) only	On PrEP	On Prep And Never Missed	Yes	No	No	No	No	38	No					No						No		No
211839	Enrollment	4th ANC follow-up	PrIMA-X	PrIMA-X	20.8433	<24	Yes	Monogamous	2	HIV Negative	22	Ultrasound	2	Second Trimester	No	2	1	1	No	Yes	Vaginal	Male	Yes	21	Second Trimester	Second Trimester	TDF/FTC (300mg/200mg) only	On PrEP	On PrEP But Missed Some	Yes	No	No	No	Yes	38	No	3.105	No	50	No	No						No
211839	1st ANC follow-up	4th ANC follow-up	PrIMA-X	PrIMA-X	20.8433	<24	Yes	Monogamous	2	HIV Negative	22	Ultrasound	2	Second Trimester	No	2	1	1	No	Yes	Vaginal	Male	Yes	21	Second Trimester	Second Trimester	TDF/FTC (300mg/200mg) only	On PrEP	On PrEP But Missed Some	Yes	No	No	No	Yes	38	No	3.105	No	50	No	No						No
211839	2nd ANC follow-up	4th ANC follow-up	PrIMA-X	PrIMA-X	20.8433	<24	Yes	Monogamous	2	HIV Negative	22	Ultrasound	2	Second Trimester	No	2	1	1	No	Yes	Vaginal	Male	Yes	21	Second Trimester	Second Trimester	TDF/FTC (300mg/200mg) only	On PrEP	On Prep And Never Missed	Yes	No	No	No	Yes	38	No	3.105	No	50	No	No						No
211839	3rd ANC follow-up	4th ANC follow-up	PrIMA-X	PrIMA-X	20.8433	<24	Yes	Monogamous	2	HIV Negative	22	Ultrasound	2	Second Trimester	No	2	1	1	No	Yes	Vaginal	Male	Yes	21	Second Trimester	Second Trimester	TDF/FTC (300mg/200mg) only	On PrEP	On Prep And Never Missed	Yes	No	No	No	Yes	38	No	3.105	No	50	No	No						No
211839	4th ANC follow-up	4th ANC follow-up	PrIMA-X	PrIMA-X	20.8433	<24	Yes	Monogamous	2	HIV Negative	22	Ultrasound	2	Second Trimester	No	2	1	1	No	Yes	Vaginal	Male	Yes	21	Second Trimester	Second Trimester	TDF/FTC (300mg/200mg) only	On PrEP	On Prep And Never Missed	Yes	No	No	No	Yes	38	No	3.105	No	50	No	No						No
211839	Transition to PNC	4th ANC follow-up	PrIMA-X	PrIMA-X	20.8433	<24	Yes	Monogamous	2	HIV Negative	22	Ultrasound	2	Second Trimester	No	2	1	1	No	Yes	Vaginal	Male	Yes	21	Second Trimester	Second Trimester				Yes	No	No	No	Yes	38	No	3.105	No	50	No	No						No
211839	6 weeks post-partum	4th ANC follow-up	PrIMA-X	PrIMA-X	20.8433	<24	Yes	Monogamous	2	HIV Negative	22	Ultrasound	2	Second Trimester	No	2	1	1	No	Yes	Vaginal	Male	Yes	21	Second Trimester	Second Trimester	TDF/FTC (300mg/200mg) only	On PrEP		Yes	No	No	No	Yes	38	No	3.105	No	50	No	No						No
211839	14 weeks post-partum	4th ANC follow-up	PrIMA-X	PrIMA-X	20.8433	<24	Yes	Monogamous	2	HIV Negative	22	Ultrasound	2	Second Trimester	No	2	1	1	No	Yes	Vaginal	Male	Yes	21	Second Trimester	Second Trimester	TDF/FTC (300mg/200mg) only	On PrEP	On Prep And Never Missed	Yes	No	No	No	Yes	38	No	3.105	No	50	No	No						No
211839	6 months post-partum	4th ANC follow-up	PrIMA-X	PrIMA-X	20.8433	<24	Yes	Monogamous	2	HIV Negative	22	Ultrasound	2	Second Trimester	No	2	1	1	No	Yes	Vaginal	Male	Yes	21	Second Trimester	Second Trimester	TDF/FTC (300mg/200mg) only	On PrEP	On Prep And Never Missed	Yes	No	No	No	Yes	38	No	3.105	No	50	No	No						No
211839	9 months post-partum	4th ANC follow-up	PrIMA-X	PrIMA-X	20.8433	<24	Yes	Monogamous	2	HIV Negative	22	Ultrasound	2	Second Trimester	No	2	1	1	No	Yes	Vaginal	Male	Yes	21	Second Trimester	Second Trimester	TDF/FTC (300mg/200mg) only	On PrEP	On PrEP But Missed Some	Yes	No	No	No	Yes	38	No	3.105	No	50	No	No						No
211839	12 months post-partum	4th ANC follow-up	PrIMA-X	PrIMA-X	20.8433	<24	Yes	Monogamous	2	HIV Negative	22	Ultrasound	2	Second Trimester	No	2	1	1	No	Yes	Vaginal	Male	Yes	21	Second Trimester	Second Trimester	TDF/FTC (300mg/200mg) only	On PrEP	On Prep And Never Missed	Yes	No	No	No	Yes	38	No	3.105	No	50	No	No						No
211839	18 months post-partum	4th ANC follow-up	PrIMA-X	PrIMA-X	20.8433	<24	Yes	Monogamous	2	HIV Negative	22	Ultrasound	2	Second Trimester	No	2	1	1	No	Yes	Vaginal	Male	Yes	21	Second Trimester	Second Trimester	TDF/FTC (300mg/200mg) only	On PrEP	On Prep And Never Missed	Yes	No	No	No	Yes	38	No	3.105	No	50	No	No						No
211839	24 months post-partum	4th ANC follow-up	PrIMA-X	PrIMA-X	20.8433	<24	Yes	Monogamous	2	HIV Negative	22	Ultrasound	2	Second Trimester	No	2	1	1	No	Yes	Vaginal	Male	Yes	21	Second Trimester	Second Trimester	TDF/FTC (300mg/200mg) only	On PrEP	On Prep And Never Missed	Yes	No	No	No	Yes	38	No	3.105	No	50	No	No						No
211849	Enrollment	2nd ANC follow-up	PrIMA-X	PrIMA-X	25.4456	24-35	Yes	Monogamous	11	Unknown	29	LMP	2	Second Trimester	Yes	3	2	1	No	No	Vaginal	Female	Yes	15.4286	Second Trimester	Second Trimester	TDF/FTC (300mg/200mg) only	On PrEP	On PrEP But Missed Some	Yes	No	No	No	No	38	No	3.1	No	48	No	No						No		No
211849	1st ANC follow-up	2nd ANC follow-up	PrIMA-X	PrIMA-X	25.4456	24-35	Yes	Monogamous	11	Unknown	29	LMP	2	Second Trimester	Yes	3	2	1	No	No	Vaginal	Female	Yes	15.4286	Second Trimester	Second Trimester	TDF/FTC (300mg/200mg) only	On PrEP	On PrEP But Missed Some	Yes	No	No	No	No	38	No	3.1	No	48	No	No						No		No
211849	2nd ANC follow-up	2nd ANC follow-up	PrIMA-X	PrIMA-X	25.4456	24-35	Yes	Monogamous	11	Unknown	29	LMP	2	Second Trimester	Yes	3	2	1	No	No	Vaginal	Female	Yes	15.4286	Second Trimester	Second Trimester	TDF/FTC (300mg/200mg) only	On PrEP	On PrEP But Missed Some	Yes	No	No	No	No	38	No	3.1	No	48	No	No						No		No
211849	Transition to PNC	2nd ANC follow-up	PrIMA-X	PrIMA-X	25.4456	24-35	Yes	Monogamous	11	Unknown	29	LMP	2	Second Trimester	Yes	3	2	1	No	No	Vaginal	Female	Yes	15.4286	Second Trimester	Second Trimester				Yes	No	No	No	No	38	No	3.1	No	48	No	No						No		No
211849	Near birth sample collection	2nd ANC follow-up	PrIMA-X	PrIMA-X	25.4456	24-35	Yes	Monogamous	11	Unknown	29	LMP	2	Second Trimester	Yes	3	2	1	No	No	Vaginal	Female	Yes	15.4286	Second Trimester	Second Trimester				Yes	No	No	No	No	38	No	3.1	No	48	No	No						No		No
211849	6 weeks post-partum	2nd ANC follow-up	PrIMA-X	PrIMA-X	25.4456	24-35	Yes	Monogamous	11	Unknown	29	LMP	2	Second Trimester	Yes	3	2	1	No	No	Vaginal	Female	Yes	15.4286	Second Trimester	Second Trimester		Not On PrEP	Not On PrEP / Missed All	Yes	No	No	No	No	38	No	3.1	No	48	No	No						No		No
211849	14 weeks post-partum	2nd ANC follow-up	PrIMA-X	PrIMA-X	25.4456	24-35	Yes	Monogamous	11	Unknown	29	LMP	2	Second Trimester	Yes	3	2	1	No	No	Vaginal	Female	Yes	15.4286	Second Trimester	Second Trimester		Not On PrEP	Not On PrEP / Missed All	Yes	No	No	No	No	38	No	3.1	No	48	No	No						No		No
211849	6 months post-partum	2nd ANC follow-up	PrIMA-X	PrIMA-X	25.4456	24-35	Yes	Monogamous	11	Unknown	29	LMP	2	Second Trimester	Yes	3	2	1	No	No	Vaginal	Female	Yes	15.4286	Second Trimester	Second Trimester		Not On PrEP	Not On PrEP / Missed All	Yes	No	No	No	No	38	No	3.1	No	48	No	No						No		No
211849	9 months post-partum	2nd ANC follow-up	PrIMA-X	PrIMA-X	25.4456	24-35	Yes	Monogamous	11	Unknown	29	LMP	2	Second Trimester	Yes	3	2	1	No	No	Vaginal	Female	Yes	15.4286	Second Trimester	Second Trimester		Not On PrEP	Not On PrEP / Missed All	Yes	No	No	No	No	38	No	3.1	No	48	No	No						No		No
211849	12 months post-partum	2nd ANC follow-up	PrIMA-X	PrIMA-X	25.4456	24-35	Yes	Monogamous	11	Unknown	29	LMP	2	Second Trimester	Yes	3	2	1	No	No	Vaginal	Female	Yes	15.4286	Second Trimester	Second Trimester		Not On PrEP	Not On PrEP / Missed All	Yes	No	No	No	No	38	No	3.1	No	48	No	No						No		No
211849	18 months post-partum	2nd ANC follow-up	PrIMA-X	PrIMA-X	25.4456	24-35	Yes	Monogamous	11	Unknown	29	LMP	2	Second Trimester	Yes	3	2	1	No	No	Vaginal	Female	Yes	15.4286	Second Trimester	Second Trimester		Not On PrEP	Not On PrEP / Missed All	Yes	No	No	No	No	38	No	3.1	No	48	No	No						No		No
211849	24 months post-partum	2nd ANC follow-up	PrIMA-X	PrIMA-X	25.4456	24-35	Yes	Monogamous	11	Unknown	29	LMP	2	Second Trimester	Yes	3	2	1	No	No	Vaginal	Female	Yes	15.4286	Second Trimester	Second Trimester		Not On PrEP	Not On PrEP / Missed All	Yes	No	No	No	No	38	No	3.1	No	48	No	No						No		No
211929	Enrollment	2nd ANC follow-up	PrIMA-X	PrIMA-X	27.0609	24-35	Yes	Monogamous	10	Unknown	25	LMP	2	Second Trimester	No	1					Vaginal	Male	Yes	15.7143	Second Trimester	Second Trimester	TDF/FTC (300mg/200mg) only	On PrEP	On PrEP But Missed Some	Yes	No	No	No	No	38	No	3.4	No	50	No	No						No		No
211929	1st ANC follow-up	2nd ANC follow-up	PrIMA-X	PrIMA-X	27.0609	24-35	Yes	Monogamous	10	Unknown	25	LMP	2	Second Trimester	No	1					Vaginal	Male	Yes	15.7143	Second Trimester	Second Trimester	TDF/FTC (300mg/200mg) only	On PrEP	On PrEP But Missed Some	Yes	No	No	No	No	38	No	3.4	No	50	No	No						No		No
211929	2nd ANC follow-up	2nd ANC follow-up	PrIMA-X	PrIMA-X	27.0609	24-35	Yes	Monogamous	10	Unknown	25	LMP	2	Second Trimester	No	1					Vaginal	Male	Yes	15.7143	Second Trimester	Second Trimester	TDF/FTC (300mg/200mg) only	On PrEP	On PrEP But Missed Some	Yes	No	No	No	No	38	No	3.4	No	50	No	No						No		No
211929	Termination	2nd ANC follow-up	PrIMA-X	PrIMA-X	27.0609	24-35	Yes	Monogamous	10	Unknown	25	LMP	2	Second Trimester	No	1					Vaginal	Male	Yes	15.7143	Second Trimester	Second Trimester				Yes	No	No	No	No	38	No	3.4	No	50	No	No						No		No
211929	Transition to PNC	2nd ANC follow-up	PrIMA-X	PrIMA-X	27.0609	24-35	Yes	Monogamous	10	Unknown	25	LMP	2	Second Trimester	No	1					Vaginal	Male	Yes	15.7143	Second Trimester	Second Trimester				Yes	No	No	No	No	38	No	3.4	No	50	No	No						No		No
211929	Near birth sample collection	2nd ANC follow-up	PrIMA-X	PrIMA-X	27.0609	24-35	Yes	Monogamous	10	Unknown	25	LMP	2	Second Trimester	No	1					Vaginal	Male	Yes	15.7143	Second Trimester	Second Trimester				Yes	No	No	No	No	38	No	3.4	No	50	No	No						No		No
211929	6 weeks post-partum	2nd ANC follow-up	PrIMA-X	PrIMA-X	27.0609	24-35	Yes	Monogamous	10	Unknown	25	LMP	2	Second Trimester	No	1					Vaginal	Male	Yes	15.7143	Second Trimester	Second Trimester	TDF/FTC (300mg/200mg) only	Not On PrEP	Not On PrEP / Missed All	Yes	No	No	No	No	38	No	3.4	No	50	No	No						No		No
211929	18 months post-partum	2nd ANC follow-up	PrIMA-X	PrIMA-X	27.0609	24-35	Yes	Monogamous	10	Unknown	25	LMP	2	Second Trimester	No	1					Vaginal	Male	Yes	15.7143	Second Trimester	Second Trimester		Not On PrEP	Not On PrEP / Missed All	Yes	No	No	No	No	38	No	3.4	No	50	No	No						No		No
211939	Enrollment	4th ANC follow-up	PrIMA-X	PrIMA-X	22	<24	Yes	Monogamous	6	Unknown	18	LMP	1	Second Trimester	No	3	2	2	No	No	Vaginal	Male	Yes	35.8571	Prior to Pregnancy	Prior to Pregnancy / First Trimester	TDF/FTC (300mg/200mg) only	On PrEP	On PrEP But Missed Some	Yes	No	No	No	No	39	No	3.8	No	51	No	No						No		No
211939	1st ANC follow-up	4th ANC follow-up	PrIMA-X	PrIMA-X	22	<24	Yes	Monogamous	6	Unknown	18	LMP	1	Second Trimester	No	3	2	2	No	No	Vaginal	Male	Yes	35.8571	Prior to Pregnancy	Prior to Pregnancy / First Trimester	TDF/FTC (300mg/200mg) only	On PrEP	On Prep And Never Missed	Yes	No	No	No	No	39	No	3.8	No	51	No	No						No		No
211939	2nd ANC follow-up	4th ANC follow-up	PrIMA-X	PrIMA-X	22	<24	Yes	Monogamous	6	Unknown	18	LMP	1	Second Trimester	No	3	2	2	No	No	Vaginal	Male	Yes	35.8571	Prior to Pregnancy	Prior to Pregnancy / First Trimester	TDF/FTC (300mg/200mg) only	On PrEP	On Prep And Never Missed	Yes	No	No	No	No	39	No	3.8	No	51	No	No						No		No
211939	3rd ANC follow-up	4th ANC follow-up	PrIMA-X	PrIMA-X	22	<24	Yes	Monogamous	6	Unknown	18	LMP	1	Second Trimester	No	3	2	2	No	No	Vaginal	Male	Yes	35.8571	Prior to Pregnancy	Prior to Pregnancy / First Trimester	TDF/FTC (300mg/200mg) only	On PrEP	On Prep And Never Missed	Yes	No	No	No	No	39	No	3.8	No	51	No	No						No		No
211939	4th ANC follow-up	4th ANC follow-up	PrIMA-X	PrIMA-X	22	<24	Yes	Monogamous	6	Unknown	18	LMP	1	Second Trimester	No	3	2	2	No	No	Vaginal	Male	Yes	35.8571	Prior to Pregnancy	Prior to Pregnancy / First Trimester	TDF/FTC (300mg/200mg) only	On PrEP	On Prep And Never Missed	Yes	No	No	No	No	39	No	3.8	No	51	No	No						No		No
211939	Transition to PNC	4th ANC follow-up	PrIMA-X	PrIMA-X	22	<24	Yes	Monogamous	6	Unknown	18	LMP	1	Second Trimester	No	3	2	2	No	No	Vaginal	Male	Yes	35.8571	Prior to Pregnancy	Prior to Pregnancy / First Trimester				Yes	No	No	No	No	39	No	3.8	No	51	No	No						No		No
211939	Near birth sample collection	4th ANC follow-up	PrIMA-X	PrIMA-X	22	<24	Yes	Monogamous	6	Unknown	18	LMP	1	Second Trimester	No	3	2	2	No	No	Vaginal	Male	Yes	35.8571	Prior to Pregnancy	Prior to Pregnancy / First Trimester				Yes	No	No	No	No	39	No	3.8	No	51	No	No						No		No
211939	6 weeks post-partum	4th ANC follow-up	PrIMA-X	PrIMA-X	22	<24	Yes	Monogamous	6	Unknown	18	LMP	1	Second Trimester	No	3	2	2	No	No	Vaginal	Male	Yes	35.8571	Prior to Pregnancy	Prior to Pregnancy / First Trimester	TDF/FTC (300mg/200mg) only	On PrEP	On Prep And Never Missed	Yes	No	No	No	No	39	No	3.8	No	51	No	No						No		No
211939	14 weeks post-partum	4th ANC follow-up	PrIMA-X	PrIMA-X	22	<24	Yes	Monogamous	6	Unknown	18	LMP	1	Second Trimester	No	3	2	2	No	No	Vaginal	Male	Yes	35.8571	Prior to Pregnancy	Prior to Pregnancy / First Trimester	TDF/FTC (300mg/200mg) only	On PrEP	On PrEP But Missed Some	Yes	No	No	No	No	39	No	3.8	No	51	No	No						No		No
211939	6 months post-partum	4th ANC follow-up	PrIMA-X	PrIMA-X	22	<24	Yes	Monogamous	6	Unknown	18	LMP	1	Second Trimester	No	3	2	2	No	No	Vaginal	Male	Yes	35.8571	Prior to Pregnancy	Prior to Pregnancy / First Trimester	TDF/FTC (300mg/200mg) only	On PrEP	On PrEP But Missed Some	Yes	No	No	No	No	39	No	3.8	No	51	No	No						No		No
211939	9 months post-partum	4th ANC follow-up	PrIMA-X	PrIMA-X	22	<24	Yes	Monogamous	6	Unknown	18	LMP	1	Second Trimester	No	3	2	2	No	No	Vaginal	Male	Yes	35.8571	Prior to Pregnancy	Prior to Pregnancy / First Trimester	TDF/FTC (300mg/200mg) only	On PrEP	On PrEP But Missed Some	Yes	No	No	No	No	39	No	3.8	No	51	No	No						No		No
211939	12 months post-partum	4th ANC follow-up	PrIMA-X	PrIMA-X	22	<24	Yes	Monogamous	6	Unknown	18	LMP	1	Second Trimester	No	3	2	2	No	No	Vaginal	Male	Yes	35.8571	Prior to Pregnancy	Prior to Pregnancy / First Trimester	TDF/FTC (300mg/200mg) only	On PrEP	On Prep And Never Missed	Yes	No	No	No	No	39	No	3.8	No	51	No	No						No		No
211939	24 months post-partum	4th ANC follow-up	PrIMA-X	PrIMA-X	22	<24	Yes	Monogamous	6	Unknown	18	LMP	1	Second Trimester	No	3	2	2	No	No	Vaginal	Male	Yes	35.8571	Prior to Pregnancy	Prior to Pregnancy / First Trimester		Not On PrEP	Not On PrEP / Missed All	Yes	No	No	No	No	39	No	3.8	No	51	No	No						No		No
211949	Enrollment	2nd ANC follow-up	PrIMA-X	PrIMA-X	31.5838	24-35	Yes	Polygamous	14	HIV Negative	28	LMP	2	Second Trimester	No	5	4	4	No	No	Vaginal	Male	Yes	37	Prior to Pregnancy	Prior to Pregnancy / First Trimester	TDF/FTC (300mg/200mg) only	On PrEP	On PrEP But Missed Some	Yes	No	No	No	No	38	No	2.9	No	50	No	No						No		No
211949	1st ANC follow-up	2nd ANC follow-up	PrIMA-X	PrIMA-X	31.5838	24-35	Yes	Polygamous	14	HIV Negative	28	LMP	2	Second Trimester	No	5	4	4	No	No	Vaginal	Male	Yes	37	Prior to Pregnancy	Prior to Pregnancy / First Trimester	TDF/FTC (300mg/200mg) only	On PrEP	On PrEP But Missed Some	Yes	No	No	No	No	38	No	2.9	No	50	No	No						No		No
211949	2nd ANC follow-up	2nd ANC follow-up	PrIMA-X	PrIMA-X	31.5838	24-35	Yes	Polygamous	14	HIV Negative	28	LMP	2	Second Trimester	No	5	4	4	No	No	Vaginal	Male	Yes	37	Prior to Pregnancy	Prior to Pregnancy / First Trimester	TDF/FTC (300mg/200mg) only	On PrEP	On PrEP But Missed Some	Yes	No	No	No	No	38	No	2.9	No	50	No	No						No		No
211949	Transition to PNC	2nd ANC follow-up	PrIMA-X	PrIMA-X	31.5838	24-35	Yes	Polygamous	14	HIV Negative	28	LMP	2	Second Trimester	No	5	4	4	No	No	Vaginal	Male	Yes	37	Prior to Pregnancy	Prior to Pregnancy / First Trimester				Yes	No	No	No	No	38	No	2.9	No	50	No	No						No		No
211949	6 weeks post-partum	2nd ANC follow-up	PrIMA-X	PrIMA-X	31.5838	24-35	Yes	Polygamous	14	HIV Negative	28	LMP	2	Second Trimester	No	5	4	4	No	No	Vaginal	Male	Yes	37	Prior to Pregnancy	Prior to Pregnancy / First Trimester	TDF/FTC (300mg/200mg) only	On PrEP	On PrEP But Missed Some	Yes	No	No	No	No	38	No	2.9	No	50	No	No						No		No
211949	14 weeks post-partum	2nd ANC follow-up	PrIMA-X	PrIMA-X	31.5838	24-35	Yes	Polygamous	14	HIV Negative	28	LMP	2	Second Trimester	No	5	4	4	No	No	Vaginal	Male	Yes	37	Prior to Pregnancy	Prior to Pregnancy / First Trimester	TDF/FTC (300mg/200mg) only	On PrEP	On PrEP But Missed Some	Yes	No	No	No	No	38	No	2.9	No	50	No	No						No		No
211949	6 months post-partum	2nd ANC follow-up	PrIMA-X	PrIMA-X	31.5838	24-35	Yes	Polygamous	14	HIV Negative	28	LMP	2	Second Trimester	No	5	4	4	No	No	Vaginal	Male	Yes	37	Prior to Pregnancy	Prior to Pregnancy / First Trimester	TDF/FTC (300mg/200mg) only	On PrEP	On PrEP But Missed Some	Yes	No	No	No	No	38	No	2.9	No	50	No	No						No		No
211949	9 months post-partum	2nd ANC follow-up	PrIMA-X	PrIMA-X	31.5838	24-35	Yes	Polygamous	14	HIV Negative	28	LMP	2	Second Trimester	No	5	4	4	No	No	Vaginal	Male	Yes	37	Prior to Pregnancy	Prior to Pregnancy / First Trimester	TDF/FTC (300mg/200mg) only	Not On PrEP	Not On PrEP / Missed All	Yes	No	No	No	No	38	No	2.9	No	50	No	No						No		No
211949	12 months post-partum	2nd ANC follow-up	PrIMA-X	PrIMA-X	31.5838	24-35	Yes	Polygamous	14	HIV Negative	28	LMP	2	Second Trimester	No	5	4	4	No	No	Vaginal	Male	Yes	37	Prior to Pregnancy	Prior to Pregnancy / First Trimester	TDF/FTC (300mg/200mg) only	On PrEP	On PrEP But Missed Some	Yes	No	No	No	No	38	No	2.9	No	50	No	No						No		No
211949	18 months post-partum	2nd ANC follow-up	PrIMA-X	PrIMA-X	31.5838	24-35	Yes	Polygamous	14	HIV Negative	28	LMP	2	Second Trimester	No	5	4	4	No	No	Vaginal	Male	Yes	37	Prior to Pregnancy	Prior to Pregnancy / First Trimester	TDF/FTC (300mg/200mg) only	On PrEP	On PrEP But Missed Some	Yes	No	No	No	No	38	No	2.9	No	50	No	No						No		No
211949	24 months post-partum	2nd ANC follow-up	PrIMA-X	PrIMA-X	31.5838	24-35	Yes	Polygamous	14	HIV Negative	28	LMP	2	Second Trimester	No	5	4	4	No	No	Vaginal	Male	Yes	37	Prior to Pregnancy	Prior to Pregnancy / First Trimester	TDF/FTC (300mg/200mg) only	On PrEP	On Prep And Never Missed	Yes	No	No	No	No	38	No	2.9	No	50	No	No						No		No
211989	Enrollment	2nd ANC follow-up	PrIMA-X	PrIMA-X	35.0253	35+	Yes	Polygamous	18	HIV Negative	28	LMP	3	Second Trimester	No	4	3	3	Yes	No	Vaginal	Male	Yes	12.4286	Second Trimester	Second Trimester	TDF/FTC (300mg/200mg) only	On PrEP	On PrEP But Missed Some	Yes	No	No	No	No	40	No					No						No		No
211989	1st ANC follow-up	2nd ANC follow-up	PrIMA-X	PrIMA-X	35.0253	35+	Yes	Polygamous	18	HIV Negative	28	LMP	3	Second Trimester	No	4	3	3	Yes	No	Vaginal	Male	Yes	12.4286	Second Trimester	Second Trimester	TDF/FTC (300mg/200mg) only	On PrEP	On Prep And Never Missed	Yes	No	No	No	No	40	No					No						No		No
211989	2nd ANC follow-up	2nd ANC follow-up	PrIMA-X	PrIMA-X	35.0253	35+	Yes	Polygamous	18	HIV Negative	28	LMP	3	Second Trimester	No	4	3	3	Yes	No	Vaginal	Male	Yes	12.4286	Second Trimester	Second Trimester	TDF/FTC (300mg/200mg) only	On PrEP	On PrEP But Missed Some	Yes	No	No	No	No	40	No					No						No		No
211989	Transition to PNC	2nd ANC follow-up	PrIMA-X	PrIMA-X	35.0253	35+	Yes	Polygamous	18	HIV Negative	28	LMP	3	Second Trimester	No	4	3	3	Yes	No	Vaginal	Male	Yes	12.4286	Second Trimester	Second Trimester				Yes	No	No	No	No	40	No					No						No		No
211989	Near birth sample collection	2nd ANC follow-up	PrIMA-X	PrIMA-X	35.0253	35+	Yes	Polygamous	18	HIV Negative	28	LMP	3	Second Trimester	No	4	3	3	Yes	No	Vaginal	Male	Yes	12.4286	Second Trimester	Second Trimester				Yes	No	No	No	No	40	No					No						No		No
211989	6 weeks post-partum	2nd ANC follow-up	PrIMA-X	PrIMA-X	35.0253	35+	Yes	Polygamous	18	HIV Negative	28	LMP	3	Second Trimester	No	4	3	3	Yes	No	Vaginal	Male	Yes	12.4286	Second Trimester	Second Trimester	TDF/FTC (300mg/200mg) only	On PrEP	On PrEP But Missed Some	Yes	No	No	No	No	40	No					No						No		No
211989	14 weeks post-partum	2nd ANC follow-up	PrIMA-X	PrIMA-X	35.0253	35+	Yes	Polygamous	18	HIV Negative	28	LMP	3	Second Trimester	No	4	3	3	Yes	No	Vaginal	Male	Yes	12.4286	Second Trimester	Second Trimester	TDF/FTC (300mg/200mg) only	On PrEP	On Prep And Never Missed	Yes	No	No	No	No	40	No					No						No		No
211989	6 months post-partum	2nd ANC follow-up	PrIMA-X	PrIMA-X	35.0253	35+	Yes	Polygamous	18	HIV Negative	28	LMP	3	Second Trimester	No	4	3	3	Yes	No	Vaginal	Male	Yes	12.4286	Second Trimester	Second Trimester	TDF/FTC (300mg/200mg) only	On PrEP	On Prep And Never Missed	Yes	No	No	No	No	40	No					No						No		No
211989	9 months post-partum	2nd ANC follow-up	PrIMA-X	PrIMA-X	35.0253	35+	Yes	Polygamous	18	HIV Negative	28	LMP	3	Second Trimester	No	4	3	3	Yes	No	Vaginal	Male	Yes	12.4286	Second Trimester	Second Trimester	TDF/FTC (300mg/200mg) only	On PrEP	On Prep And Never Missed	Yes	No	No	No	No	40	No					No						No		No
211989	12 months post-partum	2nd ANC follow-up	PrIMA-X	PrIMA-X	35.0253	35+	Yes	Polygamous	18	HIV Negative	28	LMP	3	Second Trimester	No	4	3	3	Yes	No	Vaginal	Male	Yes	12.4286	Second Trimester	Second Trimester	TDF/FTC (300mg/200mg) only	On PrEP	On Prep And Never Missed	Yes	No	No	No	No	40	No					No						No		No
211989	18 months post-partum	2nd ANC follow-up	PrIMA-X	PrIMA-X	35.0253	35+	Yes	Polygamous	18	HIV Negative	28	LMP	3	Second Trimester	No	4	3	3	Yes	No	Vaginal	Male	Yes	12.4286	Second Trimester	Second Trimester	TDF/FTC (300mg/200mg) only	On PrEP	On Prep And Never Missed	Yes	No	No	No	No	40	No					No						No		No
211989	24 months post-partum	2nd ANC follow-up	PrIMA-X	PrIMA-X	35.0253	35+	Yes	Polygamous	18	HIV Negative	28	LMP	3	Second Trimester	No	4	3	3	Yes	No	Vaginal	Male	Yes	12.4286	Second Trimester	Second Trimester	TDF/FTC (300mg/200mg) only	On PrEP	On Prep And Never Missed	Yes	No	No	No	No	40	No					No						No		No
212019	Enrollment	4th ANC follow-up	PrIMA-X	PrIMA-X	26.5051	24-35	Yes	Monogamous	9	Unknown	26	LMP	2	Second Trimester	No	3	2	2	No	Yes	C-Section	Male	Yes	19.7143	Second Trimester	Second Trimester	TDF/FTC (300mg/200mg) only	On PrEP	On PrEP But Missed Some	Yes	No	No	No	No	38	No	3.8	No	52	No	No						No		No
212019	1st ANC follow-up	4th ANC follow-up	PrIMA-X	PrIMA-X	26.5051	24-35	Yes	Monogamous	9	Unknown	26	LMP	2	Second Trimester	No	3	2	2	No	Yes	C-Section	Male	Yes	19.7143	Second Trimester	Second Trimester	TDF/FTC (300mg/200mg) only	On PrEP	On PrEP But Missed Some	Yes	No	No	No	No	38	No	3.8	No	52	No	No						No		No
212019	2nd ANC follow-up	4th ANC follow-up	PrIMA-X	PrIMA-X	26.5051	24-35	Yes	Monogamous	9	Unknown	26	LMP	2	Second Trimester	No	3	2	2	No	Yes	C-Section	Male	Yes	19.7143	Second Trimester	Second Trimester	TDF/FTC (300mg/200mg) only	On PrEP	On PrEP But Missed Some	Yes	No	No	No	No	38	No	3.8	No	52	No	No						No		No
212019	3rd ANC follow-up	4th ANC follow-up	PrIMA-X	PrIMA-X	26.5051	24-35	Yes	Monogamous	9	Unknown	26	LMP	2	Second Trimester	No	3	2	2	No	Yes	C-Section	Male	Yes	19.7143	Second Trimester	Second Trimester	TDF/FTC (300mg/200mg) only	On PrEP	On Prep And Never Missed	Yes	No	No	No	No	38	No	3.8	No	52	No	No						No		No
212019	4th ANC follow-up	4th ANC follow-up	PrIMA-X	PrIMA-X	26.5051	24-35	Yes	Monogamous	9	Unknown	26	LMP	2	Second Trimester	No	3	2	2	No	Yes	C-Section	Male	Yes	19.7143	Second Trimester	Second Trimester	TDF/FTC (300mg/200mg) only	On PrEP	On Prep And Never Missed	Yes	No	No	No	No	38	No	3.8	No	52	No	No						No		No
212019	Transition to PNC	4th ANC follow-up	PrIMA-X	PrIMA-X	26.5051	24-35	Yes	Monogamous	9	Unknown	26	LMP	2	Second Trimester	No	3	2	2	No	Yes	C-Section	Male	Yes	19.7143	Second Trimester	Second Trimester				Yes	No	No	No	No	38	No	3.8	No	52	No	No						No		No
212019	Near birth sample collection	4th ANC follow-up	PrIMA-X	PrIMA-X	26.5051	24-35	Yes	Monogamous	9	Unknown	26	LMP	2	Second Trimester	No	3	2	2	No	Yes	C-Section	Male	Yes	19.7143	Second Trimester	Second Trimester				Yes	No	No	No	No	38	No	3.8	No	52	No	No						No		No
212019	6 weeks post-partum	4th ANC follow-up	PrIMA-X	PrIMA-X	26.5051	24-35	Yes	Monogamous	9	Unknown	26	LMP	2	Second Trimester	No	3	2	2	No	Yes	C-Section	Male	Yes	19.7143	Second Trimester	Second Trimester	TDF/FTC (300mg/200mg) only	On PrEP	On PrEP But Missed Some	Yes	No	No	No	No	38	No	3.8	No	52	No	No						No		No
212019	14 weeks post-partum	4th ANC follow-up	PrIMA-X	PrIMA-X	26.5051	24-35	Yes	Monogamous	9	Unknown	26	LMP	2	Second Trimester	No	3	2	2	No	Yes	C-Section	Male	Yes	19.7143	Second Trimester	Second Trimester	TDF/FTC (300mg/200mg) only	On PrEP	On Prep And Never Missed	Yes	No	No	No	No	38	No	3.8	No	52	No	No						No		No
212019	6 months post-partum	4th ANC follow-up	PrIMA-X	PrIMA-X	26.5051	24-35	Yes	Monogamous	9	Unknown	26	LMP	2	Second Trimester	No	3	2	2	No	Yes	C-Section	Male	Yes	19.7143	Second Trimester	Second Trimester	TDF/FTC (300mg/200mg) only	On PrEP	On Prep And Never Missed	Yes	No	No	No	No	38	No	3.8	No	52	No	No						No		No
212019	9 months post-partum	4th ANC follow-up	PrIMA-X	PrIMA-X	26.5051	24-35	Yes	Monogamous	9	Unknown	26	LMP	2	Second Trimester	No	3	2	2	No	Yes	C-Section	Male	Yes	19.7143	Second Trimester	Second Trimester	TDF/FTC (300mg/200mg) only	On PrEP	On Prep And Never Missed	Yes	No	No	No	No	38	No	3.8	No	52	No	No						No		No
212019	12 months post-partum	4th ANC follow-up	PrIMA-X	PrIMA-X	26.5051	24-35	Yes	Monogamous	9	Unknown	26	LMP	2	Second Trimester	No	3	2	2	No	Yes	C-Section	Male	Yes	19.7143	Second Trimester	Second Trimester	TDF/FTC (300mg/200mg) only	On PrEP	On Prep And Never Missed	Yes	No	No	No	No	38	No	3.8	No	52	No	No						No		No
212019	18 months post-partum	4th ANC follow-up	PrIMA-X	PrIMA-X	26.5051	24-35	Yes	Monogamous	9	Unknown	26	LMP	2	Second Trimester	No	3	2	2	No	Yes	C-Section	Male	Yes	19.7143	Second Trimester	Second Trimester		Not On PrEP	Not On PrEP / Missed All	Yes	No	No	No	No	38	No	3.8	No	52	No	No						No		No
212029	Enrollment	2nd ANC follow-up	PrIMA-X	PrIMA-X	24.0246	<24	Yes	Monogamous	3	Unknown	23	LMP	1	Second Trimester	No	2	2	2	No	No	Vaginal	Female	Yes	14.8571	Second Trimester	Second Trimester	TDF/FTC (300mg/200mg) only	On PrEP	On PrEP But Missed Some	No	Yes	No	Yes	No							No						No
212029	1st ANC follow-up	2nd ANC follow-up	PrIMA-X	PrIMA-X	24.0246	<24	Yes	Monogamous	3	Unknown	23	LMP	1	Second Trimester	No	2	2	2	No	No	Vaginal	Female	Yes	14.8571	Second Trimester	Second Trimester	TDF/FTC (300mg/200mg) only	On PrEP	On PrEP But Missed Some	No	Yes	No	Yes	No							No						No
212029	2nd ANC follow-up	2nd ANC follow-up	PrIMA-X	PrIMA-X	24.0246	<24	Yes	Monogamous	3	Unknown	23	LMP	1	Second Trimester	No	2	2	2	No	No	Vaginal	Female	Yes	14.8571	Second Trimester	Second Trimester	TDF/FTC (300mg/200mg) only	On PrEP	On Prep And Never Missed	No	Yes	No	Yes	No							No						No
212029	Transition to PNC	2nd ANC follow-up	PrIMA-X	PrIMA-X	24.0246	<24	Yes	Monogamous	3	Unknown	23	LMP	1	Second Trimester	No	2	2	2	No	No	Vaginal	Female	Yes	14.8571	Second Trimester	Second Trimester				No	Yes	No	Yes	No							No						No
212029	6 weeks post-partum	2nd ANC follow-up	PrIMA-X	PrIMA-X	24.0246	<24	Yes	Monogamous	3	Unknown	23	LMP	1	Second Trimester	No	2	2	2	No	No	Vaginal	Female	Yes	14.8571	Second Trimester	Second Trimester	TDF/FTC (300mg/200mg) only	On PrEP	Not On PrEP / Missed All	No	Yes	No	Yes	No							No						No
212029	14 weeks post-partum	2nd ANC follow-up	PrIMA-X	PrIMA-X	24.0246	<24	Yes	Monogamous	3	Unknown	23	LMP	1	Second Trimester	No	2	2	2	No	No	Vaginal	Female	Yes	14.8571	Second Trimester	Second Trimester	TDF/FTC (300mg/200mg) only	On PrEP	On PrEP But Missed Some	No	Yes	No	Yes	No							No						No
212029	6 months post-partum	2nd ANC follow-up	PrIMA-X	PrIMA-X	24.0246	<24	Yes	Monogamous	3	Unknown	23	LMP	1	Second Trimester	No	2	2	2	No	No	Vaginal	Female	Yes	14.8571	Second Trimester	Second Trimester	TDF/FTC (300mg/200mg) only	On PrEP	On Prep And Never Missed	No	Yes	No	Yes	No							No						No
212029	9 months post-partum	2nd ANC follow-up	PrIMA-X	PrIMA-X	24.0246	<24	Yes	Monogamous	3	Unknown	23	LMP	1	Second Trimester	No	2	2	2	No	No	Vaginal	Female	Yes	14.8571	Second Trimester	Second Trimester	TDF/FTC (300mg/200mg) only	On PrEP	On Prep And Never Missed	No	Yes	No	Yes	No							No						No
212029	12 months post-partum	2nd ANC follow-up	PrIMA-X	PrIMA-X	24.0246	<24	Yes	Monogamous	3	Unknown	23	LMP	1	Second Trimester	No	2	2	2	No	No	Vaginal	Female	Yes	14.8571	Second Trimester	Second Trimester	TDF/FTC (300mg/200mg) only	On PrEP	On Prep And Never Missed	No	Yes	No	Yes	No							No						No
212029	18 months post-partum	2nd ANC follow-up	PrIMA-X	PrIMA-X	24.0246	<24	Yes	Monogamous	3	Unknown	23	LMP	1	Second Trimester	No	2	2	2	No	No	Vaginal	Female	Yes	14.8571	Second Trimester	Second Trimester	TDF/FTC (300mg/200mg) only	On PrEP	On Prep And Never Missed	No	Yes	No	Yes	No							No						No
212079	Enrollment	4th ANC follow-up	PrIMA-X	PrIMA-X	25	24-35	Yes	Monogamous	16	Unknown	23	LMP	2	Second Trimester	No	2	1	1	No	No	Vaginal	Female	Yes	22.2857	Second Trimester	Second Trimester	TDF/FTC (300mg/200mg) only	On PrEP	On Prep And Never Missed	Yes	No	No	No	No	38	No					No						No		No
212079	1st ANC follow-up	4th ANC follow-up	PrIMA-X	PrIMA-X	25	24-35	Yes	Monogamous	16	Unknown	23	LMP	2	Second Trimester	No	2	1	1	No	No	Vaginal	Female	Yes	22.2857	Second Trimester	Second Trimester	TDF/FTC (300mg/200mg) only	On PrEP	On Prep And Never Missed	Yes	No	No	No	No	38	No					No						No		No
212079	2nd ANC follow-up	4th ANC follow-up	PrIMA-X	PrIMA-X	25	24-35	Yes	Monogamous	16	Unknown	23	LMP	2	Second Trimester	No	2	1	1	No	No	Vaginal	Female	Yes	22.2857	Second Trimester	Second Trimester	TDF/FTC (300mg/200mg) only	On PrEP	On Prep And Never Missed	Yes	No	No	No	No	38	No					No						No		No
212079	3rd ANC follow-up	4th ANC follow-up	PrIMA-X	PrIMA-X	25	24-35	Yes	Monogamous	16	Unknown	23	LMP	2	Second Trimester	No	2	1	1	No	No	Vaginal	Female	Yes	22.2857	Second Trimester	Second Trimester	TDF/FTC (300mg/200mg) only	On PrEP	On PrEP But Missed Some	Yes	No	No	No	No	38	No					No						No		No
212079	4th ANC follow-up	4th ANC follow-up	PrIMA-X	PrIMA-X	25	24-35	Yes	Monogamous	16	Unknown	23	LMP	2	Second Trimester	No	2	1	1	No	No	Vaginal	Female	Yes	22.2857	Second Trimester	Second Trimester	TDF/FTC (300mg/200mg) only	On PrEP	On PrEP But Missed Some	Yes	No	No	No	No	38	No					No						No		No
212079	Transition to PNC	4th ANC follow-up	PrIMA-X	PrIMA-X	25	24-35	Yes	Monogamous	16	Unknown	23	LMP	2	Second Trimester	No	2	1	1	No	No	Vaginal	Female	Yes	22.2857	Second Trimester	Second Trimester				Yes	No	No	No	No	38	No					No						No		No
212079	Near birth sample collection	4th ANC follow-up	PrIMA-X	PrIMA-X	25	24-35	Yes	Monogamous	16	Unknown	23	LMP	2	Second Trimester	No	2	1	1	No	No	Vaginal	Female	Yes	22.2857	Second Trimester	Second Trimester				Yes	No	No	No	No	38	No					No						No		No
212079	6 weeks post-partum	4th ANC follow-up	PrIMA-X	PrIMA-X	25	24-35	Yes	Monogamous	16	Unknown	23	LMP	2	Second Trimester	No	2	1	1	No	No	Vaginal	Female	Yes	22.2857	Second Trimester	Second Trimester	TDF/FTC (300mg/200mg) only	On PrEP	On PrEP But Missed Some	Yes	No	No	No	No	38	No					No						No		No
212079	14 weeks post-partum	4th ANC follow-up	PrIMA-X	PrIMA-X	25	24-35	Yes	Monogamous	16	Unknown	23	LMP	2	Second Trimester	No	2	1	1	No	No	Vaginal	Female	Yes	22.2857	Second Trimester	Second Trimester	TDF/FTC (300mg/200mg) only	On PrEP	On Prep And Never Missed	Yes	No	No	No	No	38	No					No						No		No
212079	6 months post-partum	4th ANC follow-up	PrIMA-X	PrIMA-X	25	24-35	Yes	Monogamous	16	Unknown	23	LMP	2	Second Trimester	No	2	1	1	No	No	Vaginal	Female	Yes	22.2857	Second Trimester	Second Trimester	TDF/FTC (300mg/200mg) only	On PrEP	On PrEP But Missed Some	Yes	No	No	No	No	38	No					No						No		No
212079	9 months post-partum	4th ANC follow-up	PrIMA-X	PrIMA-X	25	24-35	Yes	Monogamous	16	Unknown	23	LMP	2	Second Trimester	No	2	1	1	No	No	Vaginal	Female	Yes	22.2857	Second Trimester	Second Trimester	TDF/FTC (300mg/200mg) only	On PrEP	On Prep And Never Missed	Yes	No	No	No	No	38	No					No						No		No
212079	12 months post-partum	4th ANC follow-up	PrIMA-X	PrIMA-X	25	24-35	Yes	Monogamous	16	Unknown	23	LMP	2	Second Trimester	No	2	1	1	No	No	Vaginal	Female	Yes	22.2857	Second Trimester	Second Trimester	TDF/FTC (300mg/200mg) only	On PrEP	On PrEP But Missed Some	Yes	No	No	No	No	38	No					No						No		No
212079	18 months post-partum	4th ANC follow-up	PrIMA-X	PrIMA-X	25	24-35	Yes	Monogamous	16	Unknown	23	LMP	2	Second Trimester	No	2	1	1	No	No	Vaginal	Female	Yes	22.2857	Second Trimester	Second Trimester	TDF/FTC (300mg/200mg) only	On PrEP	On Prep And Never Missed	Yes	No	No	No	No	38	No					No						No		No
212109	Enrollment	4th ANC follow-up	PrIMA-X	PrIMA-X	30	24-35	Yes	Monogamous	6	Unknown	14	LMP	1	Second Trimester	No	2	2	2	No	No	Vaginal	Male	Yes	22.2857	First Trimester	Prior to Pregnancy / First Trimester	TDF/FTC (300mg/200mg) only	On PrEP	On PrEP But Missed Some	Yes	No	No	No	No	38	No					No						No		No
212109	1st ANC follow-up	4th ANC follow-up	PrIMA-X	PrIMA-X	30	24-35	Yes	Monogamous	6	Unknown	14	LMP	1	Second Trimester	No	2	2	2	No	No	Vaginal	Male	Yes	22.2857	First Trimester	Prior to Pregnancy / First Trimester	TDF/FTC (300mg/200mg) only	On PrEP	On PrEP But Missed Some	Yes	No	No	No	No	38	No					No						No		No
212109	2nd ANC follow-up	4th ANC follow-up	PrIMA-X	PrIMA-X	30	24-35	Yes	Monogamous	6	Unknown	14	LMP	1	Second Trimester	No	2	2	2	No	No	Vaginal	Male	Yes	22.2857	First Trimester	Prior to Pregnancy / First Trimester	TDF/FTC (300mg/200mg) only	On PrEP	On PrEP But Missed Some	Yes	No	No	No	No	38	No					No						No		No
212109	3rd ANC follow-up	4th ANC follow-up	PrIMA-X	PrIMA-X	30	24-35	Yes	Monogamous	6	Unknown	14	LMP	1	Second Trimester	No	2	2	2	No	No	Vaginal	Male	Yes	22.2857	First Trimester	Prior to Pregnancy / First Trimester	TDF/FTC (300mg/200mg) only	On PrEP	On PrEP But Missed Some	Yes	No	No	No	No	38	No					No						No		No
212109	4th ANC follow-up	4th ANC follow-up	PrIMA-X	PrIMA-X	30	24-35	Yes	Monogamous	6	Unknown	14	LMP	1	Second Trimester	No	2	2	2	No	No	Vaginal	Male	Yes	22.2857	First Trimester	Prior to Pregnancy / First Trimester	TDF/FTC (300mg/200mg) only	On PrEP	On PrEP But Missed Some	Yes	No	No	No	No	38	No					No						No		No
212109	Transition to PNC	4th ANC follow-up	PrIMA-X	PrIMA-X	30	24-35	Yes	Monogamous	6	Unknown	14	LMP	1	Second Trimester	No	2	2	2	No	No	Vaginal	Male	Yes	22.2857	First Trimester	Prior to Pregnancy / First Trimester				Yes	No	No	No	No	38	No					No						No		No
212109	Near birth sample collection	4th ANC follow-up	PrIMA-X	PrIMA-X	30	24-35	Yes	Monogamous	6	Unknown	14	LMP	1	Second Trimester	No	2	2	2	No	No	Vaginal	Male	Yes	22.2857	First Trimester	Prior to Pregnancy / First Trimester				Yes	No	No	No	No	38	No					No						No		No
212109	6 weeks post-partum	4th ANC follow-up	PrIMA-X	PrIMA-X	30	24-35	Yes	Monogamous	6	Unknown	14	LMP	1	Second Trimester	No	2	2	2	No	No	Vaginal	Male	Yes	22.2857	First Trimester	Prior to Pregnancy / First Trimester	TDF/FTC (300mg/200mg) only	On PrEP	On PrEP But Missed Some	Yes	No	No	No	No	38	No					No						No		No
212109	14 weeks post-partum	4th ANC follow-up	PrIMA-X	PrIMA-X	30	24-35	Yes	Monogamous	6	Unknown	14	LMP	1	Second Trimester	No	2	2	2	No	No	Vaginal	Male	Yes	22.2857	First Trimester	Prior to Pregnancy / First Trimester	TDF/FTC (300mg/200mg) only	On PrEP	On PrEP But Missed Some	Yes	No	No	No	No	38	No					No						No		No
212109	6 months post-partum	4th ANC follow-up	PrIMA-X	PrIMA-X	30	24-35	Yes	Monogamous	6	Unknown	14	LMP	1	Second Trimester	No	2	2	2	No	No	Vaginal	Male	Yes	22.2857	First Trimester	Prior to Pregnancy / First Trimester	TDF/FTC (300mg/200mg) only	On PrEP	On PrEP But Missed Some	Yes	No	No	No	No	38	No					No						No		No
212109	9 months post-partum	4th ANC follow-up	PrIMA-X	PrIMA-X	30	24-35	Yes	Monogamous	6	Unknown	14	LMP	1	Second Trimester	No	2	2	2	No	No	Vaginal	Male	Yes	22.2857	First Trimester	Prior to Pregnancy / First Trimester	TDF/FTC (300mg/200mg) only	On PrEP	On PrEP But Missed Some	Yes	No	No	No	No	38	No					No						No		No
212109	12 months post-partum	4th ANC follow-up	PrIMA-X	PrIMA-X	30	24-35	Yes	Monogamous	6	Unknown	14	LMP	1	Second Trimester	No	2	2	2	No	No	Vaginal	Male	Yes	22.2857	First Trimester	Prior to Pregnancy / First Trimester	TDF/FTC (300mg/200mg) only	On PrEP		Yes	No	No	No	No	38	No					No						No		No
212109	18 months post-partum	4th ANC follow-up	PrIMA-X	PrIMA-X	30	24-35	Yes	Monogamous	6	Unknown	14	LMP	1	Second Trimester	No	2	2	2	No	No	Vaginal	Male	Yes	22.2857	First Trimester	Prior to Pregnancy / First Trimester	TDF/FTC (300mg/200mg) only	On PrEP	On PrEP But Missed Some	Yes	No	No	No	No	38	No					No						No		No
212179	Enrollment	1st ANC follow-up	PrIMA-X	PrIMA-X	33.1307	24-35	Yes	Monogamous	8	Unknown	31	Ultrasound	2	Second Trimester	No	6	5	5	No	No	Vaginal	Male	Yes	14	Second Trimester	Second Trimester	TDF/FTC (300mg/200mg) only	On PrEP	On PrEP But Missed Some	Yes	No	No	No	No	38	No	3.9	No	50	No	No						No		No
212179	1st ANC follow-up	1st ANC follow-up	PrIMA-X	PrIMA-X	33.1307	24-35	Yes	Monogamous	8	Unknown	31	Ultrasound	2	Second Trimester	No	6	5	5	No	No	Vaginal	Male	Yes	14	Second Trimester	Second Trimester	TDF/FTC (300mg/200mg) only	On PrEP	On Prep And Never Missed	Yes	No	No	No	No	38	No	3.9	No	50	No	No						No		No
212179	Transition to PNC	1st ANC follow-up	PrIMA-X	PrIMA-X	33.1307	24-35	Yes	Monogamous	8	Unknown	31	Ultrasound	2	Second Trimester	No	6	5	5	No	No	Vaginal	Male	Yes	14	Second Trimester	Second Trimester				Yes	No	No	No	No	38	No	3.9	No	50	No	No						No		No
212179	Near birth sample collection	1st ANC follow-up	PrIMA-X	PrIMA-X	33.1307	24-35	Yes	Monogamous	8	Unknown	31	Ultrasound	2	Second Trimester	No	6	5	5	No	No	Vaginal	Male	Yes	14	Second Trimester	Second Trimester				Yes	No	No	No	No	38	No	3.9	No	50	No	No						No		No
212179	6 weeks post-partum	1st ANC follow-up	PrIMA-X	PrIMA-X	33.1307	24-35	Yes	Monogamous	8	Unknown	31	Ultrasound	2	Second Trimester	No	6	5	5	No	No	Vaginal	Male	Yes	14	Second Trimester	Second Trimester	TDF/FTC (300mg/200mg) only	On PrEP		Yes	No	No	No	No	38	No	3.9	No	50	No	No						No		No
212179	14 weeks post-partum	1st ANC follow-up	PrIMA-X	PrIMA-X	33.1307	24-35	Yes	Monogamous	8	Unknown	31	Ultrasound	2	Second Trimester	No	6	5	5	No	No	Vaginal	Male	Yes	14	Second Trimester	Second Trimester	TDF/FTC (300mg/200mg) only	On PrEP	On PrEP But Missed Some	Yes	No	No	No	No	38	No	3.9	No	50	No	No						No		No
212179	6 months post-partum	1st ANC follow-up	PrIMA-X	PrIMA-X	33.1307	24-35	Yes	Monogamous	8	Unknown	31	Ultrasound	2	Second Trimester	No	6	5	5	No	No	Vaginal	Male	Yes	14	Second Trimester	Second Trimester	TDF/FTC (300mg/200mg) only	On PrEP	On PrEP But Missed Some	Yes	No	No	No	No	38	No	3.9	No	50	No	No						No		No
212179	9 months post-partum	1st ANC follow-up	PrIMA-X	PrIMA-X	33.1307	24-35	Yes	Monogamous	8	Unknown	31	Ultrasound	2	Second Trimester	No	6	5	5	No	No	Vaginal	Male	Yes	14	Second Trimester	Second Trimester		Not On PrEP	Not On PrEP / Missed All	Yes	No	No	No	No	38	No	3.9	No	50	No	No						No		No
212179	12 months post-partum	1st ANC follow-up	PrIMA-X	PrIMA-X	33.1307	24-35	Yes	Monogamous	8	Unknown	31	Ultrasound	2	Second Trimester	No	6	5	5	No	No	Vaginal	Male	Yes	14	Second Trimester	Second Trimester		Not On PrEP	Not On PrEP / Missed All	Yes	No	No	No	No	38	No	3.9	No	50	No	No						No		No
212179	18 months post-partum	1st ANC follow-up	PrIMA-X	PrIMA-X	33.1307	24-35	Yes	Monogamous	8	Unknown	31	Ultrasound	2	Second Trimester	No	6	5	5	No	No	Vaginal	Male	Yes	14	Second Trimester	Second Trimester		Not On PrEP	Not On PrEP / Missed All	Yes	No	No	No	No	38	No	3.9	No	50	No	No						No		No
212189	Enrollment	6th ANC follow-up	PrIMA-X	PrIMA-X	21	<24	Yes	Monogamous	18	Unknown	14	LMP	2	Second Trimester	Yes	1					Vaginal	Male	Yes	31	First Trimester	Prior to Pregnancy / First Trimester	TDF/FTC (300mg/200mg) only	On PrEP	On PrEP But Missed Some	Yes	No	No	No	No	38	No	3.4	No	50	No	No						No		No
212189	1st ANC follow-up	6th ANC follow-up	PrIMA-X	PrIMA-X	21	<24	Yes	Monogamous	18	Unknown	14	LMP	2	Second Trimester	Yes	1					Vaginal	Male	Yes	31	First Trimester	Prior to Pregnancy / First Trimester	TDF/FTC (300mg/200mg) only	On PrEP	On Prep And Never Missed	Yes	No	No	No	No	38	No	3.4	No	50	No	No						No		No
212189	2nd ANC follow-up	6th ANC follow-up	PrIMA-X	PrIMA-X	21	<24	Yes	Monogamous	18	Unknown	14	LMP	2	Second Trimester	Yes	1					Vaginal	Male	Yes	31	First Trimester	Prior to Pregnancy / First Trimester	TDF/FTC (300mg/200mg) only	On PrEP	On Prep And Never Missed	Yes	No	No	No	No	38	No	3.4	No	50	No	No						No		No
212189	3rd ANC follow-up	6th ANC follow-up	PrIMA-X	PrIMA-X	21	<24	Yes	Monogamous	18	Unknown	14	LMP	2	Second Trimester	Yes	1					Vaginal	Male	Yes	31	First Trimester	Prior to Pregnancy / First Trimester	TDF/FTC (300mg/200mg) only	On PrEP	On PrEP But Missed Some	Yes	No	No	No	No	38	No	3.4	No	50	No	No						No		No
212189	4th ANC follow-up	6th ANC follow-up	PrIMA-X	PrIMA-X	21	<24	Yes	Monogamous	18	Unknown	14	LMP	2	Second Trimester	Yes	1					Vaginal	Male	Yes	31	First Trimester	Prior to Pregnancy / First Trimester	TDF/FTC (300mg/200mg) only	On PrEP	On PrEP But Missed Some	Yes	No	No	No	No	38	No	3.4	No	50	No	No						No		No
212189	5th ANC follow-up	6th ANC follow-up	PrIMA-X	PrIMA-X	21	<24	Yes	Monogamous	18	Unknown	14	LMP	2	Second Trimester	Yes	1					Vaginal	Male	Yes	31	First Trimester	Prior to Pregnancy / First Trimester	TDF/FTC (300mg/200mg) only	On PrEP	On Prep And Never Missed	Yes	No	No	No	No	38	No	3.4	No	50	No	No						No		No
212189	6th ANC follow-up	6th ANC follow-up	PrIMA-X	PrIMA-X	21	<24	Yes	Monogamous	18	Unknown	14	LMP	2	Second Trimester	Yes	1					Vaginal	Male	Yes	31	First Trimester	Prior to Pregnancy / First Trimester	TDF/FTC (300mg/200mg) only	On PrEP	On Prep And Never Missed	Yes	No	No	No	No	38	No	3.4	No	50	No	No						No		No
212189	Transition to PNC	6th ANC follow-up	PrIMA-X	PrIMA-X	21	<24	Yes	Monogamous	18	Unknown	14	LMP	2	Second Trimester	Yes	1					Vaginal	Male	Yes	31	First Trimester	Prior to Pregnancy / First Trimester				Yes	No	No	No	No	38	No	3.4	No	50	No	No						No		No
212189	Near birth sample collection	6th ANC follow-up	PrIMA-X	PrIMA-X	21	<24	Yes	Monogamous	18	Unknown	14	LMP	2	Second Trimester	Yes	1					Vaginal	Male	Yes	31	First Trimester	Prior to Pregnancy / First Trimester				Yes	No	No	No	No	38	No	3.4	No	50	No	No						No		No
212189	6 weeks post-partum	6th ANC follow-up	PrIMA-X	PrIMA-X	21	<24	Yes	Monogamous	18	Unknown	14	LMP	2	Second Trimester	Yes	1					Vaginal	Male	Yes	31	First Trimester	Prior to Pregnancy / First Trimester	TDF/FTC (300mg/200mg) only	On PrEP	On PrEP But Missed Some	Yes	No	No	No	No	38	No	3.4	No	50	No	No						No		No
212189	14 weeks post-partum	6th ANC follow-up	PrIMA-X	PrIMA-X	21	<24	Yes	Monogamous	18	Unknown	14	LMP	2	Second Trimester	Yes	1					Vaginal	Male	Yes	31	First Trimester	Prior to Pregnancy / First Trimester	TDF/FTC (300mg/200mg) only	On PrEP	On PrEP But Missed Some	Yes	No	No	No	No	38	No	3.4	No	50	No	No						No		No
212189	6 months post-partum	6th ANC follow-up	PrIMA-X	PrIMA-X	21	<24	Yes	Monogamous	18	Unknown	14	LMP	2	Second Trimester	Yes	1					Vaginal	Male	Yes	31	First Trimester	Prior to Pregnancy / First Trimester	TDF/FTC (300mg/200mg) only	On PrEP	On Prep And Never Missed	Yes	No	No	No	No	38	No	3.4	No	50	No	No						No		No
212189	9 months post-partum	6th ANC follow-up	PrIMA-X	PrIMA-X	21	<24	Yes	Monogamous	18	Unknown	14	LMP	2	Second Trimester	Yes	1					Vaginal	Male	Yes	31	First Trimester	Prior to Pregnancy / First Trimester	TDF/FTC (300mg/200mg) only	On PrEP	On Prep And Never Missed	Yes	No	No	No	No	38	No	3.4	No	50	No	No						No		No
212189	12 months post-partum	6th ANC follow-up	PrIMA-X	PrIMA-X	21	<24	Yes	Monogamous	18	Unknown	14	LMP	2	Second Trimester	Yes	1					Vaginal	Male	Yes	31	First Trimester	Prior to Pregnancy / First Trimester	TDF/FTC (300mg/200mg) only	On PrEP	On Prep And Never Missed	Yes	No	No	No	No	38	No	3.4	No	50	No	No						No		No
212189	18 months post-partum	6th ANC follow-up	PrIMA-X	PrIMA-X	21	<24	Yes	Monogamous	18	Unknown	14	LMP	2	Second Trimester	Yes	1					Vaginal	Male	Yes	31	First Trimester	Prior to Pregnancy / First Trimester	TDF/FTC (300mg/200mg) only	On PrEP	On PrEP But Missed Some	Yes	No	No	No	No	38	No	3.4	No	50	No	No						No		No
212259	Enrollment	6th ANC follow-up	PrIMA-X	PrIMA-X	30	24-35	Yes	Monogamous	16	HIV Positive	14	LMP	2	Second Trimester	No	4	3	3	No	No	C-Section	Male	Yes	31.2857	First Trimester	Prior to Pregnancy / First Trimester	TDF/FTC (300mg/200mg) only	On PrEP	On PrEP But Missed Some	Yes	No	No	No	No	38	No	4	No	51	No	No						No		No
212259	1st ANC follow-up	6th ANC follow-up	PrIMA-X	PrIMA-X	30	24-35	Yes	Monogamous	16	HIV Positive	14	LMP	2	Second Trimester	No	4	3	3	No	No	C-Section	Male	Yes	31.2857	First Trimester	Prior to Pregnancy / First Trimester	TDF/FTC (300mg/200mg) only	On PrEP	On Prep And Never Missed	Yes	No	No	No	No	38	No	4	No	51	No	No						No		No
212259	2nd ANC follow-up	6th ANC follow-up	PrIMA-X	PrIMA-X	30	24-35	Yes	Monogamous	16	HIV Positive	14	LMP	2	Second Trimester	No	4	3	3	No	No	C-Section	Male	Yes	31.2857	First Trimester	Prior to Pregnancy / First Trimester	TDF/FTC (300mg/200mg) only	On PrEP	On Prep And Never Missed	Yes	No	No	No	No	38	No	4	No	51	No	No						No		No
212259	3rd ANC follow-up	6th ANC follow-up	PrIMA-X	PrIMA-X	30	24-35	Yes	Monogamous	16	HIV Positive	14	LMP	2	Second Trimester	No	4	3	3	No	No	C-Section	Male	Yes	31.2857	First Trimester	Prior to Pregnancy / First Trimester	TDF/FTC (300mg/200mg) only	On PrEP	On Prep And Never Missed	Yes	No	No	No	No	38	No	4	No	51	No	No						No		No
212259	4th ANC follow-up	6th ANC follow-up	PrIMA-X	PrIMA-X	30	24-35	Yes	Monogamous	16	HIV Positive	14	LMP	2	Second Trimester	No	4	3	3	No	No	C-Section	Male	Yes	31.2857	First Trimester	Prior to Pregnancy / First Trimester	TDF/FTC (300mg/200mg) only	On PrEP	On Prep And Never Missed	Yes	No	No	No	No	38	No	4	No	51	No	No						No		No
212259	5th ANC follow-up	6th ANC follow-up	PrIMA-X	PrIMA-X	30	24-35	Yes	Monogamous	16	HIV Positive	14	LMP	2	Second Trimester	No	4	3	3	No	No	C-Section	Male	Yes	31.2857	First Trimester	Prior to Pregnancy / First Trimester	TDF/FTC (300mg/200mg) only	On PrEP	On Prep And Never Missed	Yes	No	No	No	No	38	No	4	No	51	No	No						No		No
212259	6th ANC follow-up	6th ANC follow-up	PrIMA-X	PrIMA-X	30	24-35	Yes	Monogamous	16	HIV Positive	14	LMP	2	Second Trimester	No	4	3	3	No	No	C-Section	Male	Yes	31.2857	First Trimester	Prior to Pregnancy / First Trimester	TDF/FTC (300mg/200mg) only	On PrEP	On Prep And Never Missed	Yes	No	No	No	No	38	No	4	No	51	No	No						No		No
212259	Out of visit AE #1	6th ANC follow-up	PrIMA-X	PrIMA-X	30	24-35	Yes	Monogamous	16	HIV Positive	14	LMP	2	Second Trimester	No	4	3	3	No	No	C-Section	Male	Yes	31.2857	First Trimester	Prior to Pregnancy / First Trimester				Yes	No	No	No	No	38	No	4	No	51	No	No						No		No
212259	Transition to PNC	6th ANC follow-up	PrIMA-X	PrIMA-X	30	24-35	Yes	Monogamous	16	HIV Positive	14	LMP	2	Second Trimester	No	4	3	3	No	No	C-Section	Male	Yes	31.2857	First Trimester	Prior to Pregnancy / First Trimester				Yes	No	No	No	No	38	No	4	No	51	No	No						No		No
212259	6 weeks post-partum	6th ANC follow-up	PrIMA-X	PrIMA-X	30	24-35	Yes	Monogamous	16	HIV Positive	14	LMP	2	Second Trimester	No	4	3	3	No	No	C-Section	Male	Yes	31.2857	First Trimester	Prior to Pregnancy / First Trimester	TDF/FTC (300mg/200mg) only	On PrEP	On Prep And Never Missed	Yes	No	No	No	No	38	No	4	No	51	No	No						No		No
212259	14 weeks post-partum	6th ANC follow-up	PrIMA-X	PrIMA-X	30	24-35	Yes	Monogamous	16	HIV Positive	14	LMP	2	Second Trimester	No	4	3	3	No	No	C-Section	Male	Yes	31.2857	First Trimester	Prior to Pregnancy / First Trimester	TDF/FTC (300mg/200mg) only	On PrEP	On Prep And Never Missed	Yes	No	No	No	No	38	No	4	No	51	No	No						No		No
212259	6 months post-partum	6th ANC follow-up	PrIMA-X	PrIMA-X	30	24-35	Yes	Monogamous	16	HIV Positive	14	LMP	2	Second Trimester	No	4	3	3	No	No	C-Section	Male	Yes	31.2857	First Trimester	Prior to Pregnancy / First Trimester	TDF/FTC (300mg/200mg) only	On PrEP	On Prep And Never Missed	Yes	No	No	No	No	38	No	4	No	51	No	No						No		No
212259	9 months post-partum	6th ANC follow-up	PrIMA-X	PrIMA-X	30	24-35	Yes	Monogamous	16	HIV Positive	14	LMP	2	Second Trimester	No	4	3	3	No	No	C-Section	Male	Yes	31.2857	First Trimester	Prior to Pregnancy / First Trimester	TDF/FTC (300mg/200mg) only	On PrEP	On PrEP But Missed Some	Yes	No	No	No	No	38	No	4	No	51	No	No						No		No
212259	12 months post-partum	6th ANC follow-up	PrIMA-X	PrIMA-X	30	24-35	Yes	Monogamous	16	HIV Positive	14	LMP	2	Second Trimester	No	4	3	3	No	No	C-Section	Male	Yes	31.2857	First Trimester	Prior to Pregnancy / First Trimester	TDF/FTC (300mg/200mg) only	On PrEP	On PrEP But Missed Some	Yes	No	No	No	No	38	No	4	No	51	No	No						No		No
212259	18 months post-partum	6th ANC follow-up	PrIMA-X	PrIMA-X	30	24-35	Yes	Monogamous	16	HIV Positive	14	LMP	2	Second Trimester	No	4	3	3	No	No	C-Section	Male	Yes	31.2857	First Trimester	Prior to Pregnancy / First Trimester	TDF/FTC (300mg/200mg) only	On PrEP	On PrEP But Missed Some	Yes	No	No	No	No	38	No	4	No	51	No	No						No		No
212299	Enrollment	5th ANC follow-up	PrIMA-X	PrIMA-X	27.8686	24-35	Yes	Monogamous	16	HIV Negative	17	Ultrasound	2	Second Trimester	No	3	2	2	No	Yes	Vaginal	Female	Yes	27.7143	First Trimester	Prior to Pregnancy / First Trimester	TDF/FTC (300mg/200mg) only	On PrEP	On Prep And Never Missed	Yes	No	No	No	No	38	No					No						No		No
212299	1st ANC follow-up	5th ANC follow-up	PrIMA-X	PrIMA-X	27.8686	24-35	Yes	Monogamous	16	HIV Negative	17	Ultrasound	2	Second Trimester	No	3	2	2	No	Yes	Vaginal	Female	Yes	27.7143	First Trimester	Prior to Pregnancy / First Trimester	TDF/FTC (300mg/200mg) only	On PrEP	On Prep And Never Missed	Yes	No	No	No	No	38	No					No						No		No
212299	2nd ANC follow-up	5th ANC follow-up	PrIMA-X	PrIMA-X	27.8686	24-35	Yes	Monogamous	16	HIV Negative	17	Ultrasound	2	Second Trimester	No	3	2	2	No	Yes	Vaginal	Female	Yes	27.7143	First Trimester	Prior to Pregnancy / First Trimester	TDF/FTC (300mg/200mg) only	On PrEP	On PrEP But Missed Some	Yes	No	No	No	No	38	No					No						No		No
212299	3rd ANC follow-up	5th ANC follow-up	PrIMA-X	PrIMA-X	27.8686	24-35	Yes	Monogamous	16	HIV Negative	17	Ultrasound	2	Second Trimester	No	3	2	2	No	Yes	Vaginal	Female	Yes	27.7143	First Trimester	Prior to Pregnancy / First Trimester	TDF/FTC (300mg/200mg) only	On PrEP	On Prep And Never Missed	Yes	No	No	No	No	38	No					No						No		No
212299	4th ANC follow-up	5th ANC follow-up	PrIMA-X	PrIMA-X	27.8686	24-35	Yes	Monogamous	16	HIV Negative	17	Ultrasound	2	Second Trimester	No	3	2	2	No	Yes	Vaginal	Female	Yes	27.7143	First Trimester	Prior to Pregnancy / First Trimester	TDF/FTC (300mg/200mg) only	On PrEP	On Prep And Never Missed	Yes	No	No	No	No	38	No					No						No		No
212299	5th ANC follow-up	5th ANC follow-up	PrIMA-X	PrIMA-X	27.8686	24-35	Yes	Monogamous	16	HIV Negative	17	Ultrasound	2	Second Trimester	No	3	2	2	No	Yes	Vaginal	Female	Yes	27.7143	First Trimester	Prior to Pregnancy / First Trimester	TDF/FTC (300mg/200mg) only	On PrEP	On PrEP But Missed Some	Yes	No	No	No	No	38	No					No						No		No
212299	Transition to PNC	5th ANC follow-up	PrIMA-X	PrIMA-X	27.8686	24-35	Yes	Monogamous	16	HIV Negative	17	Ultrasound	2	Second Trimester	No	3	2	2	No	Yes	Vaginal	Female	Yes	27.7143	First Trimester	Prior to Pregnancy / First Trimester				Yes	No	No	No	No	38	No					No						No		No
212299	Near birth sample collection	5th ANC follow-up	PrIMA-X	PrIMA-X	27.8686	24-35	Yes	Monogamous	16	HIV Negative	17	Ultrasound	2	Second Trimester	No	3	2	2	No	Yes	Vaginal	Female	Yes	27.7143	First Trimester	Prior to Pregnancy / First Trimester				Yes	No	No	No	No	38	No					No						No		No
212299	6 weeks post-partum	5th ANC follow-up	PrIMA-X	PrIMA-X	27.8686	24-35	Yes	Monogamous	16	HIV Negative	17	Ultrasound	2	Second Trimester	No	3	2	2	No	Yes	Vaginal	Female	Yes	27.7143	First Trimester	Prior to Pregnancy / First Trimester	TDF/FTC (300mg/200mg) only	On PrEP		Yes	No	No	No	No	38	No					No						No		No
212299	14 weeks post-partum	5th ANC follow-up	PrIMA-X	PrIMA-X	27.8686	24-35	Yes	Monogamous	16	HIV Negative	17	Ultrasound	2	Second Trimester	No	3	2	2	No	Yes	Vaginal	Female	Yes	27.7143	First Trimester	Prior to Pregnancy / First Trimester	TDF/FTC (300mg/200mg) only	On PrEP	On Prep And Never Missed	Yes	No	No	No	No	38	No					No						No		No
212299	6 months post-partum	5th ANC follow-up	PrIMA-X	PrIMA-X	27.8686	24-35	Yes	Monogamous	16	HIV Negative	17	Ultrasound	2	Second Trimester	No	3	2	2	No	Yes	Vaginal	Female	Yes	27.7143	First Trimester	Prior to Pregnancy / First Trimester	TDF/FTC (300mg/200mg) only	On PrEP	On Prep And Never Missed	Yes	No	No	No	No	38	No					No						No		No
212299	9 months post-partum	5th ANC follow-up	PrIMA-X	PrIMA-X	27.8686	24-35	Yes	Monogamous	16	HIV Negative	17	Ultrasound	2	Second Trimester	No	3	2	2	No	Yes	Vaginal	Female	Yes	27.7143	First Trimester	Prior to Pregnancy / First Trimester	TDF/FTC (300mg/200mg) only	On PrEP	On PrEP But Missed Some	Yes	No	No	No	No	38	No					No						No		No
212299	12 months post-partum	5th ANC follow-up	PrIMA-X	PrIMA-X	27.8686	24-35	Yes	Monogamous	16	HIV Negative	17	Ultrasound	2	Second Trimester	No	3	2	2	No	Yes	Vaginal	Female	Yes	27.7143	First Trimester	Prior to Pregnancy / First Trimester	TDF/FTC (300mg/200mg) only	On PrEP	On Prep And Never Missed	Yes	No	No	No	No	38	No					No						No		No
212299	18 months post-partum	5th ANC follow-up	PrIMA-X	PrIMA-X	27.8686	24-35	Yes	Monogamous	16	HIV Negative	17	Ultrasound	2	Second Trimester	No	3	2	2	No	Yes	Vaginal	Female	Yes	27.7143	First Trimester	Prior to Pregnancy / First Trimester	TDF/FTC (300mg/200mg) only	On PrEP	On PrEP But Missed Some	Yes	No	No	No	No	38	No					No						No		No
212309	Enrollment	1st ANC follow-up	PrIMA-X	PrIMA-X	25.744	24-35	Yes	Polygamous	16	HIV Negative	30	LMP	3	Third Trimester	No	3	2	2	No	No	Vaginal	Female	Yes	10.4286	Second Trimester	Second Trimester	TDF/FTC (300mg/200mg) only	On PrEP	On Prep And Never Missed	Yes	No	No	No	No	39	No	2.5	No	51	Yes	No						No		No
212309	1st ANC follow-up	1st ANC follow-up	PrIMA-X	PrIMA-X	25.744	24-35	Yes	Polygamous	16	HIV Negative	30	LMP	3	Third Trimester	No	3	2	2	No	No	Vaginal	Female	Yes	10.4286	Second Trimester	Second Trimester	TDF/FTC (300mg/200mg) only	On PrEP	On PrEP But Missed Some	Yes	No	No	No	No	39	No	2.5	No	51	Yes	No						No		No
212309	Transition to PNC	1st ANC follow-up	PrIMA-X	PrIMA-X	25.744	24-35	Yes	Polygamous	16	HIV Negative	30	LMP	3	Third Trimester	No	3	2	2	No	No	Vaginal	Female	Yes	10.4286	Second Trimester	Second Trimester				Yes	No	No	No	No	39	No	2.5	No	51	Yes	No						No		No
212309	Near birth sample collection	1st ANC follow-up	PrIMA-X	PrIMA-X	25.744	24-35	Yes	Polygamous	16	HIV Negative	30	LMP	3	Third Trimester	No	3	2	2	No	No	Vaginal	Female	Yes	10.4286	Second Trimester	Second Trimester				Yes	No	No	No	No	39	No	2.5	No	51	Yes	No						No		No
212309	6 weeks post-partum	1st ANC follow-up	PrIMA-X	PrIMA-X	25.744	24-35	Yes	Polygamous	16	HIV Negative	30	LMP	3	Third Trimester	No	3	2	2	No	No	Vaginal	Female	Yes	10.4286	Second Trimester	Second Trimester	TDF/FTC (300mg/200mg) only	On PrEP	On PrEP But Missed Some	Yes	No	No	No	No	39	No	2.5	No	51	Yes	No						No		No
212309	14 weeks post-partum	1st ANC follow-up	PrIMA-X	PrIMA-X	25.744	24-35	Yes	Polygamous	16	HIV Negative	30	LMP	3	Third Trimester	No	3	2	2	No	No	Vaginal	Female	Yes	10.4286	Second Trimester	Second Trimester	TDF/FTC (300mg/200mg) only	On PrEP	On Prep And Never Missed	Yes	No	No	No	No	39	No	2.5	No	51	Yes	No						No		No
212309	6 months post-partum	1st ANC follow-up	PrIMA-X	PrIMA-X	25.744	24-35	Yes	Polygamous	16	HIV Negative	30	LMP	3	Third Trimester	No	3	2	2	No	No	Vaginal	Female	Yes	10.4286	Second Trimester	Second Trimester	TDF/FTC (300mg/200mg) only	On PrEP	On PrEP But Missed Some	Yes	No	No	No	No	39	No	2.5	No	51	Yes	No						No		No
212309	9 months post-partum	1st ANC follow-up	PrIMA-X	PrIMA-X	25.744	24-35	Yes	Polygamous	16	HIV Negative	30	LMP	3	Third Trimester	No	3	2	2	No	No	Vaginal	Female	Yes	10.4286	Second Trimester	Second Trimester	TDF/FTC (300mg/200mg) only	On PrEP	On Prep And Never Missed	Yes	No	No	No	No	39	No	2.5	No	51	Yes	No						No		No
212309	12 months post-partum	1st ANC follow-up	PrIMA-X	PrIMA-X	25.744	24-35	Yes	Polygamous	16	HIV Negative	30	LMP	3	Third Trimester	No	3	2	2	No	No	Vaginal	Female	Yes	10.4286	Second Trimester	Second Trimester	TDF/FTC (300mg/200mg) only	On PrEP	On PrEP But Missed Some	Yes	No	No	No	No	39	No	2.5	No	51	Yes	No						No		No
212309	18 months post-partum	1st ANC follow-up	PrIMA-X	PrIMA-X	25.744	24-35	Yes	Polygamous	16	HIV Negative	30	LMP	3	Third Trimester	No	3	2	2	No	No	Vaginal	Female	Yes	10.4286	Second Trimester	Second Trimester	TDF/FTC (300mg/200mg) only	On PrEP	On PrEP But Missed Some	Yes	No	No	No	No	39	No	2.5	No	51	Yes	No						No		No
212419	Enrollment	3rd ANC follow-up	PrIMA-X	PrIMA-X	33.1088	24-35	Yes	Polygamous	8	Unknown	28	LMP	2	Third Trimester	No	5	4	4	No	Yes	Vaginal	Female	Yes	19	Second Trimester	Second Trimester	TDF/FTC (300mg/200mg) only	On PrEP	On Prep And Never Missed	Yes	No	No	No	No	38	No					No						No
212419	1st ANC follow-up	3rd ANC follow-up	PrIMA-X	PrIMA-X	33.1088	24-35	Yes	Polygamous	8	Unknown	28	LMP	2	Third Trimester	No	5	4	4	No	Yes	Vaginal	Female	Yes	19	Second Trimester	Second Trimester	TDF/FTC (300mg/200mg) only	On PrEP	On PrEP But Missed Some	Yes	No	No	No	No	38	No					No						No
212419	2nd ANC follow-up	3rd ANC follow-up	PrIMA-X	PrIMA-X	33.1088	24-35	Yes	Polygamous	8	Unknown	28	LMP	2	Third Trimester	No	5	4	4	No	Yes	Vaginal	Female	Yes	19	Second Trimester	Second Trimester	TDF/FTC (300mg/200mg) only	On PrEP	On Prep And Never Missed	Yes	No	No	No	No	38	No					No						No
212419	3rd ANC follow-up	3rd ANC follow-up	PrIMA-X	PrIMA-X	33.1088	24-35	Yes	Polygamous	8	Unknown	28	LMP	2	Third Trimester	No	5	4	4	No	Yes	Vaginal	Female	Yes	19	Second Trimester	Second Trimester	TDF/FTC (300mg/200mg) only	On PrEP	On PrEP But Missed Some	Yes	No	No	No	No	38	No					No						No
212419	Transition to PNC	3rd ANC follow-up	PrIMA-X	PrIMA-X	33.1088	24-35	Yes	Polygamous	8	Unknown	28	LMP	2	Third Trimester	No	5	4	4	No	Yes	Vaginal	Female	Yes	19	Second Trimester	Second Trimester				Yes	No	No	No	No	38	No					No						No
212419	Near birth sample collection	3rd ANC follow-up	PrIMA-X	PrIMA-X	33.1088	24-35	Yes	Polygamous	8	Unknown	28	LMP	2	Third Trimester	No	5	4	4	No	Yes	Vaginal	Female	Yes	19	Second Trimester	Second Trimester				Yes	No	No	No	No	38	No					No						No
212419	6 weeks post-partum	3rd ANC follow-up	PrIMA-X	PrIMA-X	33.1088	24-35	Yes	Polygamous	8	Unknown	28	LMP	2	Third Trimester	No	5	4	4	No	Yes	Vaginal	Female	Yes	19	Second Trimester	Second Trimester	TDF/FTC (300mg/200mg) only	On PrEP	On PrEP But Missed Some	Yes	No	No	No	No	38	No					No						No
212419	14 weeks post-partum	3rd ANC follow-up	PrIMA-X	PrIMA-X	33.1088	24-35	Yes	Polygamous	8	Unknown	28	LMP	2	Third Trimester	No	5	4	4	No	Yes	Vaginal	Female	Yes	19	Second Trimester	Second Trimester	TDF/FTC (300mg/200mg) only	On PrEP		Yes	No	No	No	No	38	No					No						No
212419	6 months post-partum	3rd ANC follow-up	PrIMA-X	PrIMA-X	33.1088	24-35	Yes	Polygamous	8	Unknown	28	LMP	2	Third Trimester	No	5	4	4	No	Yes	Vaginal	Female	Yes	19	Second Trimester	Second Trimester	TDF/FTC (300mg/200mg) only	On PrEP	On Prep And Never Missed	Yes	No	No	No	No	38	No					No						No
212419	9 months post-partum	3rd ANC follow-up	PrIMA-X	PrIMA-X	33.1088	24-35	Yes	Polygamous	8	Unknown	28	LMP	2	Third Trimester	No	5	4	4	No	Yes	Vaginal	Female	Yes	19	Second Trimester	Second Trimester	TDF/FTC (300mg/200mg) only	On PrEP	On PrEP But Missed Some	Yes	No	No	No	No	38	No					No						No
212419	12 months post-partum	3rd ANC follow-up	PrIMA-X	PrIMA-X	33.1088	24-35	Yes	Polygamous	8	Unknown	28	LMP	2	Third Trimester	No	5	4	4	No	Yes	Vaginal	Female	Yes	19	Second Trimester	Second Trimester	TDF/FTC (300mg/200mg) only	On PrEP	On PrEP But Missed Some	Yes	No	No	No	No	38	No					No						No
212419	18 months post-partum	3rd ANC follow-up	PrIMA-X	PrIMA-X	33.1088	24-35	Yes	Polygamous	8	Unknown	28	LMP	2	Third Trimester	No	5	4	4	No	Yes	Vaginal	Female	Yes	19	Second Trimester	Second Trimester	TDF/FTC (300mg/200mg) only	On PrEP	On Prep And Never Missed	Yes	No	No	No	No	38	No					No						No
212449	Enrollment	4th ANC follow-up	PrIMA-X	PrIMA-X	19.1129	<24	Yes	Monogamous	16	Unknown	24	LMP	1	Second Trimester	Yes	1					Vaginal	Male	Yes	25.4286	Second Trimester	Second Trimester	TDF/FTC (300mg/200mg) only	On PrEP	On Prep And Never Missed	Yes	No	No	No	No	38	No	3.4	No	50	No	No						No		No
212449	1st ANC follow-up	4th ANC follow-up	PrIMA-X	PrIMA-X	19.1129	<24	Yes	Monogamous	16	Unknown	24	LMP	1	Second Trimester	Yes	1					Vaginal	Male	Yes	25.4286	Second Trimester	Second Trimester	TDF/FTC (300mg/200mg) only	On PrEP	On PrEP But Missed Some	Yes	No	No	No	No	38	No	3.4	No	50	No	No						No		No
212449	2nd ANC follow-up	4th ANC follow-up	PrIMA-X	PrIMA-X	19.1129	<24	Yes	Monogamous	16	Unknown	24	LMP	1	Second Trimester	Yes	1					Vaginal	Male	Yes	25.4286	Second Trimester	Second Trimester	TDF/FTC (300mg/200mg) only	On PrEP	On Prep And Never Missed	Yes	No	No	No	No	38	No	3.4	No	50	No	No						No		No
212449	3rd ANC follow-up	4th ANC follow-up	PrIMA-X	PrIMA-X	19.1129	<24	Yes	Monogamous	16	Unknown	24	LMP	1	Second Trimester	Yes	1					Vaginal	Male	Yes	25.4286	Second Trimester	Second Trimester	TDF/FTC (300mg/200mg) only	On PrEP	On PrEP But Missed Some	Yes	No	No	No	No	38	No	3.4	No	50	No	No						No		No
212449	4th ANC follow-up	4th ANC follow-up	PrIMA-X	PrIMA-X	19.1129	<24	Yes	Monogamous	16	Unknown	24	LMP	1	Second Trimester	Yes	1					Vaginal	Male	Yes	25.4286	Second Trimester	Second Trimester	TDF/FTC (300mg/200mg) only	On PrEP	On Prep And Never Missed	Yes	No	No	No	No	38	No	3.4	No	50	No	No						No		No
212449	Transition to PNC	4th ANC follow-up	PrIMA-X	PrIMA-X	19.1129	<24	Yes	Monogamous	16	Unknown	24	LMP	1	Second Trimester	Yes	1					Vaginal	Male	Yes	25.4286	Second Trimester	Second Trimester				Yes	No	No	No	No	38	No	3.4	No	50	No	No						No		No
212449	6 weeks post-partum	4th ANC follow-up	PrIMA-X	PrIMA-X	19.1129	<24	Yes	Monogamous	16	Unknown	24	LMP	1	Second Trimester	Yes	1					Vaginal	Male	Yes	25.4286	Second Trimester	Second Trimester	TDF/FTC (300mg/200mg) only	On PrEP	On Prep And Never Missed	Yes	No	No	No	No	38	No	3.4	No	50	No	No						No		No
212449	14 weeks post-partum	4th ANC follow-up	PrIMA-X	PrIMA-X	19.1129	<24	Yes	Monogamous	16	Unknown	24	LMP	1	Second Trimester	Yes	1					Vaginal	Male	Yes	25.4286	Second Trimester	Second Trimester	TDF/FTC (300mg/200mg) only	On PrEP	On PrEP But Missed Some	Yes	No	No	No	No	38	No	3.4	No	50	No	No						No		No
212449	6 months post-partum	4th ANC follow-up	PrIMA-X	PrIMA-X	19.1129	<24	Yes	Monogamous	16	Unknown	24	LMP	1	Second Trimester	Yes	1					Vaginal	Male	Yes	25.4286	Second Trimester	Second Trimester	TDF/FTC (300mg/200mg) only	On PrEP	On Prep And Never Missed	Yes	No	No	No	No	38	No	3.4	No	50	No	No						No		No
212449	9 months post-partum	4th ANC follow-up	PrIMA-X	PrIMA-X	19.1129	<24	Yes	Monogamous	16	Unknown	24	LMP	1	Second Trimester	Yes	1					Vaginal	Male	Yes	25.4286	Second Trimester	Second Trimester	TDF/FTC (300mg/200mg) only	On PrEP	On PrEP But Missed Some	Yes	No	No	No	No	38	No	3.4	No	50	No	No						No		No
212449	12 months post-partum	4th ANC follow-up	PrIMA-X	PrIMA-X	19.1129	<24	Yes	Monogamous	16	Unknown	24	LMP	1	Second Trimester	Yes	1					Vaginal	Male	Yes	25.4286	Second Trimester	Second Trimester	TDF/FTC (300mg/200mg) only	On PrEP	On Prep And Never Missed	Yes	No	No	No	No	38	No	3.4	No	50	No	No						No		No
212449	18 months post-partum	4th ANC follow-up	PrIMA-X	PrIMA-X	19.1129	<24	Yes	Monogamous	16	Unknown	24	LMP	1	Second Trimester	Yes	1					Vaginal	Male	Yes	25.4286	Second Trimester	Second Trimester	TDF/FTC (300mg/200mg) only	On PrEP	On PrEP But Missed Some	Yes	No	No	No	No	38	No	3.4	No	50	No	No						No		No
212459	Enrollment	4th ANC follow-up	PrIMA-X	PrIMA-X	32	24-35	Yes	Monogamous	18	HIV Negative	23	LMP	4	First Trimester	No	5	4	4	No	No	Vaginal	Male	Yes	31.1429	First Trimester	Prior to Pregnancy / First Trimester	TDF/FTC (300mg/200mg) only	On PrEP	On Prep And Never Missed	Yes	No	No	No	No	39	No	3.1	No	48	No	No						No		No
212459	1st ANC follow-up	4th ANC follow-up	PrIMA-X	PrIMA-X	32	24-35	Yes	Monogamous	18	HIV Negative	23	LMP	4	First Trimester	No	5	4	4	No	No	Vaginal	Male	Yes	31.1429	First Trimester	Prior to Pregnancy / First Trimester	TDF/FTC (300mg/200mg) only	On PrEP	On PrEP But Missed Some	Yes	No	No	No	No	39	No	3.1	No	48	No	No						No		No
212459	2nd ANC follow-up	4th ANC follow-up	PrIMA-X	PrIMA-X	32	24-35	Yes	Monogamous	18	HIV Negative	23	LMP	4	First Trimester	No	5	4	4	No	No	Vaginal	Male	Yes	31.1429	First Trimester	Prior to Pregnancy / First Trimester	TDF/FTC (300mg/200mg) only	On PrEP	On PrEP But Missed Some	Yes	No	No	No	No	39	No	3.1	No	48	No	No						No		No
212459	3rd ANC follow-up	4th ANC follow-up	PrIMA-X	PrIMA-X	32	24-35	Yes	Monogamous	18	HIV Negative	23	LMP	4	First Trimester	No	5	4	4	No	No	Vaginal	Male	Yes	31.1429	First Trimester	Prior to Pregnancy / First Trimester	TDF/FTC (300mg/200mg) only	On PrEP	On Prep And Never Missed	Yes	No	No	No	No	39	No	3.1	No	48	No	No						No		No
212459	4th ANC follow-up	4th ANC follow-up	PrIMA-X	PrIMA-X	32	24-35	Yes	Monogamous	18	HIV Negative	23	LMP	4	First Trimester	No	5	4	4	No	No	Vaginal	Male	Yes	31.1429	First Trimester	Prior to Pregnancy / First Trimester	TDF/FTC (300mg/200mg) only	On PrEP	On Prep And Never Missed	Yes	No	No	No	No	39	No	3.1	No	48	No	No						No		No
212459	Transition to PNC	4th ANC follow-up	PrIMA-X	PrIMA-X	32	24-35	Yes	Monogamous	18	HIV Negative	23	LMP	4	First Trimester	No	5	4	4	No	No	Vaginal	Male	Yes	31.1429	First Trimester	Prior to Pregnancy / First Trimester				Yes	No	No	No	No	39	No	3.1	No	48	No	No						No		No
212459	Near birth sample collection	4th ANC follow-up	PrIMA-X	PrIMA-X	32	24-35	Yes	Monogamous	18	HIV Negative	23	LMP	4	First Trimester	No	5	4	4	No	No	Vaginal	Male	Yes	31.1429	First Trimester	Prior to Pregnancy / First Trimester				Yes	No	No	No	No	39	No	3.1	No	48	No	No						No		No
212459	6 weeks post-partum	4th ANC follow-up	PrIMA-X	PrIMA-X	32	24-35	Yes	Monogamous	18	HIV Negative	23	LMP	4	First Trimester	No	5	4	4	No	No	Vaginal	Male	Yes	31.1429	First Trimester	Prior to Pregnancy / First Trimester	TDF/FTC (300mg/200mg) only	On PrEP	On Prep And Never Missed	Yes	No	No	No	No	39	No	3.1	No	48	No	No						No		No
212459	14 weeks post-partum	4th ANC follow-up	PrIMA-X	PrIMA-X	32	24-35	Yes	Monogamous	18	HIV Negative	23	LMP	4	First Trimester	No	5	4	4	No	No	Vaginal	Male	Yes	31.1429	First Trimester	Prior to Pregnancy / First Trimester	TDF/FTC (300mg/200mg) only	On PrEP	On Prep And Never Missed	Yes	No	No	No	No	39	No	3.1	No	48	No	No						No		No
212459	6 months post-partum	4th ANC follow-up	PrIMA-X	PrIMA-X	32	24-35	Yes	Monogamous	18	HIV Negative	23	LMP	4	First Trimester	No	5	4	4	No	No	Vaginal	Male	Yes	31.1429	First Trimester	Prior to Pregnancy / First Trimester	TDF/FTC (300mg/200mg) only	On PrEP	On Prep And Never Missed	Yes	No	No	No	No	39	No	3.1	No	48	No	No						No		No
212459	12 months post-partum	4th ANC follow-up	PrIMA-X	PrIMA-X	32	24-35	Yes	Monogamous	18	HIV Negative	23	LMP	4	First Trimester	No	5	4	4	No	No	Vaginal	Male	Yes	31.1429	First Trimester	Prior to Pregnancy / First Trimester	TDF/FTC (300mg/200mg) only	On PrEP	On Prep And Never Missed	Yes	No	No	No	No	39	No	3.1	No	48	No	No						No		No
212459	18 months post-partum	4th ANC follow-up	PrIMA-X	PrIMA-X	32	24-35	Yes	Monogamous	18	HIV Negative	23	LMP	4	First Trimester	No	5	4	4	No	No	Vaginal	Male	Yes	31.1429	First Trimester	Prior to Pregnancy / First Trimester	TDF/FTC (300mg/200mg) only	On PrEP	On Prep And Never Missed	Yes	No	No	No	No	39	No	3.1	No	48	No	No						No		No
212469	Enrollment	3rd ANC follow-up	PrIMA-X	PrIMA-X	36.6598	35+	Yes	Monogamous	6	HIV Positive	20	LMP	2	Second Trimester	No	4	2	2	Yes	No	Vaginal	Female	Yes	28	First Trimester	Prior to Pregnancy / First Trimester	TDF/FTC (300mg/200mg) only	On PrEP	On Prep And Never Missed	Yes	No	No	No	No	39	No	3.1	No	48	No	No						No		No
212469	1st ANC follow-up	3rd ANC follow-up	PrIMA-X	PrIMA-X	36.6598	35+	Yes	Monogamous	6	HIV Positive	20	LMP	2	Second Trimester	No	4	2	2	Yes	No	Vaginal	Female	Yes	28	First Trimester	Prior to Pregnancy / First Trimester	TDF/FTC (300mg/200mg) only	On PrEP	On PrEP But Missed Some	Yes	No	No	No	No	39	No	3.1	No	48	No	No						No		No
212469	2nd ANC follow-up	3rd ANC follow-up	PrIMA-X	PrIMA-X	36.6598	35+	Yes	Monogamous	6	HIV Positive	20	LMP	2	Second Trimester	No	4	2	2	Yes	No	Vaginal	Female	Yes	28	First Trimester	Prior to Pregnancy / First Trimester	TDF/FTC (300mg/200mg) only	On PrEP	On PrEP But Missed Some	Yes	No	No	No	No	39	No	3.1	No	48	No	No						No		No
212469	3rd ANC follow-up	3rd ANC follow-up	PrIMA-X	PrIMA-X	36.6598	35+	Yes	Monogamous	6	HIV Positive	20	LMP	2	Second Trimester	No	4	2	2	Yes	No	Vaginal	Female	Yes	28	First Trimester	Prior to Pregnancy / First Trimester	TDF/FTC (300mg/200mg) only	On PrEP		Yes	No	No	No	No	39	No	3.1	No	48	No	No						No		No
212469	Transition to PNC	3rd ANC follow-up	PrIMA-X	PrIMA-X	36.6598	35+	Yes	Monogamous	6	HIV Positive	20	LMP	2	Second Trimester	No	4	2	2	Yes	No	Vaginal	Female	Yes	28	First Trimester	Prior to Pregnancy / First Trimester				Yes	No	No	No	No	39	No	3.1	No	48	No	No						No		No
212469	6 weeks post-partum	3rd ANC follow-up	PrIMA-X	PrIMA-X	36.6598	35+	Yes	Monogamous	6	HIV Positive	20	LMP	2	Second Trimester	No	4	2	2	Yes	No	Vaginal	Female	Yes	28	First Trimester	Prior to Pregnancy / First Trimester	TDF/FTC (300mg/200mg) only	On PrEP	On Prep And Never Missed	Yes	No	No	No	No	39	No	3.1	No	48	No	No						No		No
212469	14 weeks post-partum	3rd ANC follow-up	PrIMA-X	PrIMA-X	36.6598	35+	Yes	Monogamous	6	HIV Positive	20	LMP	2	Second Trimester	No	4	2	2	Yes	No	Vaginal	Female	Yes	28	First Trimester	Prior to Pregnancy / First Trimester	TDF/FTC (300mg/200mg) only	On PrEP	On Prep And Never Missed	Yes	No	No	No	No	39	No	3.1	No	48	No	No						No		No
212469	6 months post-partum	3rd ANC follow-up	PrIMA-X	PrIMA-X	36.6598	35+	Yes	Monogamous	6	HIV Positive	20	LMP	2	Second Trimester	No	4	2	2	Yes	No	Vaginal	Female	Yes	28	First Trimester	Prior to Pregnancy / First Trimester	TDF/FTC (300mg/200mg) only	On PrEP	On PrEP But Missed Some	Yes	No	No	No	No	39	No	3.1	No	48	No	No						No		No
212469	9 months post-partum	3rd ANC follow-up	PrIMA-X	PrIMA-X	36.6598	35+	Yes	Monogamous	6	HIV Positive	20	LMP	2	Second Trimester	No	4	2	2	Yes	No	Vaginal	Female	Yes	28	First Trimester	Prior to Pregnancy / First Trimester	TDF/FTC (300mg/200mg) only	On PrEP	On Prep And Never Missed	Yes	No	No	No	No	39	No	3.1	No	48	No	No						No		No
212469	12 months post-partum	3rd ANC follow-up	PrIMA-X	PrIMA-X	36.6598	35+	Yes	Monogamous	6	HIV Positive	20	LMP	2	Second Trimester	No	4	2	2	Yes	No	Vaginal	Female	Yes	28	First Trimester	Prior to Pregnancy / First Trimester	TDF/FTC (300mg/200mg) only	On PrEP	On Prep And Never Missed	Yes	No	No	No	No	39	No	3.1	No	48	No	No						No		No
212479	Enrollment	2nd ANC follow-up	PrIMA-X	PrIMA-X	15.4305	<24	No		8	Unknown	30	LMP	2	Third Trimester	Yes	1					Vaginal	Male	Yes	16	Second Trimester	Second Trimester	TDF/FTC (300mg/200mg) only	On PrEP	On Prep And Never Missed	Yes	No	No	No	No	38	No	3	No	51	No	No						No		No
212479	1st ANC follow-up	2nd ANC follow-up	PrIMA-X	PrIMA-X	15.4305	<24	No		8	Unknown	30	LMP	2	Third Trimester	Yes	1					Vaginal	Male	Yes	16	Second Trimester	Second Trimester	TDF/FTC (300mg/200mg) only	On PrEP	On PrEP But Missed Some	Yes	No	No	No	No	38	No	3	No	51	No	No						No		No
212479	2nd ANC follow-up	2nd ANC follow-up	PrIMA-X	PrIMA-X	15.4305	<24	No		8	Unknown	30	LMP	2	Third Trimester	Yes	1					Vaginal	Male	Yes	16	Second Trimester	Second Trimester	TDF/FTC (300mg/200mg) only	On PrEP	On PrEP But Missed Some	Yes	No	No	No	No	38	No	3	No	51	No	No						No		No
212479	Transition to PNC	2nd ANC follow-up	PrIMA-X	PrIMA-X	15.4305	<24	No		8	Unknown	30	LMP	2	Third Trimester	Yes	1					Vaginal	Male	Yes	16	Second Trimester	Second Trimester				Yes	No	No	No	No	38	No	3	No	51	No	No						No		No
212479	Near birth sample collection	2nd ANC follow-up	PrIMA-X	PrIMA-X	15.4305	<24	No		8	Unknown	30	LMP	2	Third Trimester	Yes	1					Vaginal	Male	Yes	16	Second Trimester	Second Trimester				Yes	No	No	No	No	38	No	3	No	51	No	No						No		No
212479	6 weeks post-partum	2nd ANC follow-up	PrIMA-X	PrIMA-X	15.4305	<24	No		8	Unknown	30	LMP	2	Third Trimester	Yes	1					Vaginal	Male	Yes	16	Second Trimester	Second Trimester	TDF/FTC (300mg/200mg) only	On PrEP	On PrEP But Missed Some	Yes	No	No	No	No	38	No	3	No	51	No	No						No		No
212479	14 weeks post-partum	2nd ANC follow-up	PrIMA-X	PrIMA-X	15.4305	<24	No		8	Unknown	30	LMP	2	Third Trimester	Yes	1					Vaginal	Male	Yes	16	Second Trimester	Second Trimester		On PrEP	On PrEP But Missed Some	Yes	No	No	No	No	38	No	3	No	51	No	No						No		No
212479	6 months post-partum	2nd ANC follow-up	PrIMA-X	PrIMA-X	15.4305	<24	No		8	Unknown	30	LMP	2	Third Trimester	Yes	1					Vaginal	Male	Yes	16	Second Trimester	Second Trimester		Not On PrEP	Not On PrEP / Missed All	Yes	No	No	No	No	38	No	3	No	51	No	No						No		No
212479	9 months post-partum	2nd ANC follow-up	PrIMA-X	PrIMA-X	15.4305	<24	No		8	Unknown	30	LMP	2	Third Trimester	Yes	1					Vaginal	Male	Yes	16	Second Trimester	Second Trimester		Not On PrEP	Not On PrEP / Missed All	Yes	No	No	No	No	38	No	3	No	51	No	No						No		No
212479	12 months post-partum	2nd ANC follow-up	PrIMA-X	PrIMA-X	15.4305	<24	No		8	Unknown	30	LMP	2	Third Trimester	Yes	1					Vaginal	Male	Yes	16	Second Trimester	Second Trimester		Not On PrEP	Not On PrEP / Missed All	Yes	No	No	No	No	38	No	3	No	51	No	No						No		No
212479	18 months post-partum	2nd ANC follow-up	PrIMA-X	PrIMA-X	15.4305	<24	No		8	Unknown	30	LMP	2	Third Trimester	Yes	1					Vaginal	Male	Yes	16	Second Trimester	Second Trimester		Not On PrEP	Not On PrEP / Missed All	Yes	No	No	No	No	38	No	3	No	51	No	No						No		No
212489	Enrollment	6th ANC follow-up	PrIMA-X	PrIMA-X	29.5797	24-35	Yes	Monogamous	3	HIV Negative	15	LMP	2	Second Trimester	No	2	1	1	No	Yes	Vaginal	Male	Yes	29.8571	First Trimester	Prior to Pregnancy / First Trimester	TDF/FTC (300mg/200mg) only	On PrEP	On PrEP But Missed Some	Yes	No	No	No	No	39	No					No						No		No
212489	1st ANC follow-up	6th ANC follow-up	PrIMA-X	PrIMA-X	29.5797	24-35	Yes	Monogamous	3	HIV Negative	15	LMP	2	Second Trimester	No	2	1	1	No	Yes	Vaginal	Male	Yes	29.8571	First Trimester	Prior to Pregnancy / First Trimester	TDF/FTC (300mg/200mg) only	On PrEP	On PrEP But Missed Some	Yes	No	No	No	No	39	No					No						No		No
212489	2nd ANC follow-up	6th ANC follow-up	PrIMA-X	PrIMA-X	29.5797	24-35	Yes	Monogamous	3	HIV Negative	15	LMP	2	Second Trimester	No	2	1	1	No	Yes	Vaginal	Male	Yes	29.8571	First Trimester	Prior to Pregnancy / First Trimester	TDF/FTC (300mg/200mg) only	On PrEP	On PrEP But Missed Some	Yes	No	No	No	No	39	No					No						No		No
212489	3rd ANC follow-up	6th ANC follow-up	PrIMA-X	PrIMA-X	29.5797	24-35	Yes	Monogamous	3	HIV Negative	15	LMP	2	Second Trimester	No	2	1	1	No	Yes	Vaginal	Male	Yes	29.8571	First Trimester	Prior to Pregnancy / First Trimester	TDF/FTC (300mg/200mg) only	On PrEP	On PrEP But Missed Some	Yes	No	No	No	No	39	No					No						No		No
212489	4th ANC follow-up	6th ANC follow-up	PrIMA-X	PrIMA-X	29.5797	24-35	Yes	Monogamous	3	HIV Negative	15	LMP	2	Second Trimester	No	2	1	1	No	Yes	Vaginal	Male	Yes	29.8571	First Trimester	Prior to Pregnancy / First Trimester	TDF/FTC (300mg/200mg) only	On PrEP	On PrEP But Missed Some	Yes	No	No	No	No	39	No					No						No		No
212489	5th ANC follow-up	6th ANC follow-up	PrIMA-X	PrIMA-X	29.5797	24-35	Yes	Monogamous	3	HIV Negative	15	LMP	2	Second Trimester	No	2	1	1	No	Yes	Vaginal	Male	Yes	29.8571	First Trimester	Prior to Pregnancy / First Trimester	TDF/FTC (300mg/200mg) only	On PrEP	On Prep And Never Missed	Yes	No	No	No	No	39	No					No						No		No
212489	6th ANC follow-up	6th ANC follow-up	PrIMA-X	PrIMA-X	29.5797	24-35	Yes	Monogamous	3	HIV Negative	15	LMP	2	Second Trimester	No	2	1	1	No	Yes	Vaginal	Male	Yes	29.8571	First Trimester	Prior to Pregnancy / First Trimester	TDF/FTC (300mg/200mg) only	On PrEP	On PrEP But Missed Some	Yes	No	No	No	No	39	No					No						No		No
212489	Transition to PNC	6th ANC follow-up	PrIMA-X	PrIMA-X	29.5797	24-35	Yes	Monogamous	3	HIV Negative	15	LMP	2	Second Trimester	No	2	1	1	No	Yes	Vaginal	Male	Yes	29.8571	First Trimester	Prior to Pregnancy / First Trimester				Yes	No	No	No	No	39	No					No						No		No
212489	6 weeks post-partum	6th ANC follow-up	PrIMA-X	PrIMA-X	29.5797	24-35	Yes	Monogamous	3	HIV Negative	15	LMP	2	Second Trimester	No	2	1	1	No	Yes	Vaginal	Male	Yes	29.8571	First Trimester	Prior to Pregnancy / First Trimester	TDF/FTC (300mg/200mg) only	On PrEP	On PrEP But Missed Some	Yes	No	No	No	No	39	No					No						No		No
212489	14 weeks post-partum	6th ANC follow-up	PrIMA-X	PrIMA-X	29.5797	24-35	Yes	Monogamous	3	HIV Negative	15	LMP	2	Second Trimester	No	2	1	1	No	Yes	Vaginal	Male	Yes	29.8571	First Trimester	Prior to Pregnancy / First Trimester	TDF/FTC (300mg/200mg) only	On PrEP	On Prep And Never Missed	Yes	No	No	No	No	39	No					No						No		No
212489	6 months post-partum	6th ANC follow-up	PrIMA-X	PrIMA-X	29.5797	24-35	Yes	Monogamous	3	HIV Negative	15	LMP	2	Second Trimester	No	2	1	1	No	Yes	Vaginal	Male	Yes	29.8571	First Trimester	Prior to Pregnancy / First Trimester	TDF/FTC (300mg/200mg) only	On PrEP	On PrEP But Missed Some	Yes	No	No	No	No	39	No					No						No		No
212489	9 months post-partum	6th ANC follow-up	PrIMA-X	PrIMA-X	29.5797	24-35	Yes	Monogamous	3	HIV Negative	15	LMP	2	Second Trimester	No	2	1	1	No	Yes	Vaginal	Male	Yes	29.8571	First Trimester	Prior to Pregnancy / First Trimester	TDF/FTC (300mg/200mg) only	On PrEP	On PrEP But Missed Some	Yes	No	No	No	No	39	No					No						No		No
212489	12 months post-partum	6th ANC follow-up	PrIMA-X	PrIMA-X	29.5797	24-35	Yes	Monogamous	3	HIV Negative	15	LMP	2	Second Trimester	No	2	1	1	No	Yes	Vaginal	Male	Yes	29.8571	First Trimester	Prior to Pregnancy / First Trimester	TDF/FTC (300mg/200mg) only	On PrEP	On Prep And Never Missed	Yes	No	No	No	No	39	No					No						No		No
212519	Enrollment	6th ANC follow-up	PrIMA-X	PrIMA-X	19.9316	<24	Yes	Monogamous	10	HIV Positive	8	LMP	1	First Trimester	No	2	1	1	No	No	Vaginal	Male	Yes	31.2857	First Trimester	Prior to Pregnancy / First Trimester	TDF/FTC (300mg/200mg) only	On PrEP	On Prep And Never Missed	Yes	No	No	No	No	38	No	2.7	No	50	Yes	No						No		No
212519	1st ANC follow-up	6th ANC follow-up	PrIMA-X	PrIMA-X	19.9316	<24	Yes	Monogamous	10	HIV Positive	8	LMP	1	First Trimester	No	2	1	1	No	No	Vaginal	Male	Yes	31.2857	First Trimester	Prior to Pregnancy / First Trimester	TDF/FTC (300mg/200mg) only	On PrEP	On PrEP But Missed Some	Yes	No	No	No	No	38	No	2.7	No	50	Yes	No						No		No
212519	2nd ANC follow-up	6th ANC follow-up	PrIMA-X	PrIMA-X	19.9316	<24	Yes	Monogamous	10	HIV Positive	8	LMP	1	First Trimester	No	2	1	1	No	No	Vaginal	Male	Yes	31.2857	First Trimester	Prior to Pregnancy / First Trimester	TDF/FTC (300mg/200mg) only	On PrEP	On PrEP But Missed Some	Yes	No	No	No	No	38	No	2.7	No	50	Yes	No						No		No
212519	3rd ANC follow-up	6th ANC follow-up	PrIMA-X	PrIMA-X	19.9316	<24	Yes	Monogamous	10	HIV Positive	8	LMP	1	First Trimester	No	2	1	1	No	No	Vaginal	Male	Yes	31.2857	First Trimester	Prior to Pregnancy / First Trimester	TDF/FTC (300mg/200mg) only	On PrEP	On Prep And Never Missed	Yes	No	No	No	No	38	No	2.7	No	50	Yes	No						No		No
212519	4th ANC follow-up	6th ANC follow-up	PrIMA-X	PrIMA-X	19.9316	<24	Yes	Monogamous	10	HIV Positive	8	LMP	1	First Trimester	No	2	1	1	No	No	Vaginal	Male	Yes	31.2857	First Trimester	Prior to Pregnancy / First Trimester	TDF/FTC (300mg/200mg) only	On PrEP	On PrEP But Missed Some	Yes	No	No	No	No	38	No	2.7	No	50	Yes	No						No		No
212519	5th ANC follow-up	6th ANC follow-up	PrIMA-X	PrIMA-X	19.9316	<24	Yes	Monogamous	10	HIV Positive	8	LMP	1	First Trimester	No	2	1	1	No	No	Vaginal	Male	Yes	31.2857	First Trimester	Prior to Pregnancy / First Trimester	TDF/FTC (300mg/200mg) only	On PrEP	On PrEP But Missed Some	Yes	No	No	No	No	38	No	2.7	No	50	Yes	No						No		No
212519	6th ANC follow-up	6th ANC follow-up	PrIMA-X	PrIMA-X	19.9316	<24	Yes	Monogamous	10	HIV Positive	8	LMP	1	First Trimester	No	2	1	1	No	No	Vaginal	Male	Yes	31.2857	First Trimester	Prior to Pregnancy / First Trimester	TDF/FTC (300mg/200mg) only	On PrEP	On Prep And Never Missed	Yes	No	No	No	No	38	No	2.7	No	50	Yes	No						No		No
212519	Transition to PNC	6th ANC follow-up	PrIMA-X	PrIMA-X	19.9316	<24	Yes	Monogamous	10	HIV Positive	8	LMP	1	First Trimester	No	2	1	1	No	No	Vaginal	Male	Yes	31.2857	First Trimester	Prior to Pregnancy / First Trimester				Yes	No	No	No	No	38	No	2.7	No	50	Yes	No						No		No
212519	Near birth sample collection	6th ANC follow-up	PrIMA-X	PrIMA-X	19.9316	<24	Yes	Monogamous	10	HIV Positive	8	LMP	1	First Trimester	No	2	1	1	No	No	Vaginal	Male	Yes	31.2857	First Trimester	Prior to Pregnancy / First Trimester				Yes	No	No	No	No	38	No	2.7	No	50	Yes	No						No		No
212519	6 weeks post-partum	6th ANC follow-up	PrIMA-X	PrIMA-X	19.9316	<24	Yes	Monogamous	10	HIV Positive	8	LMP	1	First Trimester	No	2	1	1	No	No	Vaginal	Male	Yes	31.2857	First Trimester	Prior to Pregnancy / First Trimester	TDF/FTC (300mg/200mg) only	On PrEP	On Prep And Never Missed	Yes	No	No	No	No	38	No	2.7	No	50	Yes	No						No		No
212519	14 weeks post-partum	6th ANC follow-up	PrIMA-X	PrIMA-X	19.9316	<24	Yes	Monogamous	10	HIV Positive	8	LMP	1	First Trimester	No	2	1	1	No	No	Vaginal	Male	Yes	31.2857	First Trimester	Prior to Pregnancy / First Trimester	TDF/FTC (300mg/200mg) only	On PrEP	On PrEP But Missed Some	Yes	No	No	No	No	38	No	2.7	No	50	Yes	No						No		No
212519	6 months post-partum	6th ANC follow-up	PrIMA-X	PrIMA-X	19.9316	<24	Yes	Monogamous	10	HIV Positive	8	LMP	1	First Trimester	No	2	1	1	No	No	Vaginal	Male	Yes	31.2857	First Trimester	Prior to Pregnancy / First Trimester	TDF/FTC (300mg/200mg) only	On PrEP	On Prep And Never Missed	Yes	No	No	No	No	38	No	2.7	No	50	Yes	No						No		No
212519	9 months post-partum	6th ANC follow-up	PrIMA-X	PrIMA-X	19.9316	<24	Yes	Monogamous	10	HIV Positive	8	LMP	1	First Trimester	No	2	1	1	No	No	Vaginal	Male	Yes	31.2857	First Trimester	Prior to Pregnancy / First Trimester	TDF/FTC (300mg/200mg) only	On PrEP	On PrEP But Missed Some	Yes	No	No	No	No	38	No	2.7	No	50	Yes	No						No		No
212519	12 months post-partum	6th ANC follow-up	PrIMA-X	PrIMA-X	19.9316	<24	Yes	Monogamous	10	HIV Positive	8	LMP	1	First Trimester	No	2	1	1	No	No	Vaginal	Male	Yes	31.2857	First Trimester	Prior to Pregnancy / First Trimester	TDF/FTC (300mg/200mg) only	On PrEP	On Prep And Never Missed	Yes	No	No	No	No	38	No	2.7	No	50	Yes	No						No		No
212539	Enrollment	3rd ANC follow-up	PrIMA-X	PrIMA-X	28.5175	24-35	Yes	Monogamous	9	Unknown	23	LMP	3	First Trimester	No	3	2	2	No	No	Vaginal	Female	Yes	20.1429	Second Trimester	Second Trimester	TDF/FTC (300mg/200mg) only	On PrEP	On PrEP But Missed Some	Yes	No	No	No	No	34	Yes					No						No		Yes
212539	1st ANC follow-up	3rd ANC follow-up	PrIMA-X	PrIMA-X	28.5175	24-35	Yes	Monogamous	9	Unknown	23	LMP	3	First Trimester	No	3	2	2	No	No	Vaginal	Female	Yes	20.1429	Second Trimester	Second Trimester	TDF/FTC (300mg/200mg) only	On PrEP	On PrEP But Missed Some	Yes	No	No	No	No	34	Yes					No						No		Yes
212539	2nd ANC follow-up	3rd ANC follow-up	PrIMA-X	PrIMA-X	28.5175	24-35	Yes	Monogamous	9	Unknown	23	LMP	3	First Trimester	No	3	2	2	No	No	Vaginal	Female	Yes	20.1429	Second Trimester	Second Trimester	TDF/FTC (300mg/200mg) only	On PrEP	On PrEP But Missed Some	Yes	No	No	No	No	34	Yes					No						No		Yes
212539	3rd ANC follow-up	3rd ANC follow-up	PrIMA-X	PrIMA-X	28.5175	24-35	Yes	Monogamous	9	Unknown	23	LMP	3	First Trimester	No	3	2	2	No	No	Vaginal	Female	Yes	20.1429	Second Trimester	Second Trimester	TDF/FTC (300mg/200mg) only	On PrEP	On PrEP But Missed Some	Yes	No	No	No	No	34	Yes					No						No		Yes
212539	Transition to PNC	3rd ANC follow-up	PrIMA-X	PrIMA-X	28.5175	24-35	Yes	Monogamous	9	Unknown	23	LMP	3	First Trimester	No	3	2	2	No	No	Vaginal	Female	Yes	20.1429	Second Trimester	Second Trimester				Yes	No	No	No	No	34	Yes					No						No		Yes
212539	Near birth sample collection	3rd ANC follow-up	PrIMA-X	PrIMA-X	28.5175	24-35	Yes	Monogamous	9	Unknown	23	LMP	3	First Trimester	No	3	2	2	No	No	Vaginal	Female	Yes	20.1429	Second Trimester	Second Trimester				Yes	No	No	No	No	34	Yes					No						No		Yes
212539	6 weeks post-partum	3rd ANC follow-up	PrIMA-X	PrIMA-X	28.5175	24-35	Yes	Monogamous	9	Unknown	23	LMP	3	First Trimester	No	3	2	2	No	No	Vaginal	Female	Yes	20.1429	Second Trimester	Second Trimester	TDF/FTC (300mg/200mg) only	On PrEP		Yes	No	No	No	No	34	Yes					No						No		Yes
212539	14 weeks post-partum	3rd ANC follow-up	PrIMA-X	PrIMA-X	28.5175	24-35	Yes	Monogamous	9	Unknown	23	LMP	3	First Trimester	No	3	2	2	No	No	Vaginal	Female	Yes	20.1429	Second Trimester	Second Trimester	TDF/FTC (300mg/200mg) only	On PrEP	On Prep And Never Missed	Yes	No	No	No	No	34	Yes					No						No		Yes
212539	6 months post-partum	3rd ANC follow-up	PrIMA-X	PrIMA-X	28.5175	24-35	Yes	Monogamous	9	Unknown	23	LMP	3	First Trimester	No	3	2	2	No	No	Vaginal	Female	Yes	20.1429	Second Trimester	Second Trimester	TDF/FTC (300mg/200mg) only	On PrEP	On Prep And Never Missed	Yes	No	No	No	No	34	Yes					No						No		Yes
212539	9 months post-partum	3rd ANC follow-up	PrIMA-X	PrIMA-X	28.5175	24-35	Yes	Monogamous	9	Unknown	23	LMP	3	First Trimester	No	3	2	2	No	No	Vaginal	Female	Yes	20.1429	Second Trimester	Second Trimester	TDF/FTC (300mg/200mg) only	On PrEP	On PrEP But Missed Some	Yes	No	No	No	No	34	Yes					No						No		Yes
212539	12 months post-partum	3rd ANC follow-up	PrIMA-X	PrIMA-X	28.5175	24-35	Yes	Monogamous	9	Unknown	23	LMP	3	First Trimester	No	3	2	2	No	No	Vaginal	Female	Yes	20.1429	Second Trimester	Second Trimester	TDF/FTC (300mg/200mg) only	On PrEP	On PrEP But Missed Some	Yes	No	No	No	No	34	Yes					No						No		Yes
212569	Enrollment	2nd ANC follow-up	PrIMA-X	PrIMA-X	22	<24	Yes	Monogamous	4	HIV Negative	27	LMP	3	First Trimester	No	3	2	2	No	Yes	Vaginal	Female	Yes	33.5714	First Trimester	Prior to Pregnancy / First Trimester	TDF/FTC (300mg/200mg) only	On PrEP	On PrEP But Missed Some	Yes	No	No	No	No	38	No					No						No		No
212569	1st ANC follow-up	2nd ANC follow-up	PrIMA-X	PrIMA-X	22	<24	Yes	Monogamous	4	HIV Negative	27	LMP	3	First Trimester	No	3	2	2	No	Yes	Vaginal	Female	Yes	33.5714	First Trimester	Prior to Pregnancy / First Trimester	TDF/FTC (300mg/200mg) only	On PrEP	On PrEP But Missed Some	Yes	No	No	No	No	38	No					No						No		No
212569	2nd ANC follow-up	2nd ANC follow-up	PrIMA-X	PrIMA-X	22	<24	Yes	Monogamous	4	HIV Negative	27	LMP	3	First Trimester	No	3	2	2	No	Yes	Vaginal	Female	Yes	33.5714	First Trimester	Prior to Pregnancy / First Trimester	TDF/FTC (300mg/200mg) only	On PrEP	On Prep And Never Missed	Yes	No	No	No	No	38	No					No						No		No
212569	Transition to PNC	2nd ANC follow-up	PrIMA-X	PrIMA-X	22	<24	Yes	Monogamous	4	HIV Negative	27	LMP	3	First Trimester	No	3	2	2	No	Yes	Vaginal	Female	Yes	33.5714	First Trimester	Prior to Pregnancy / First Trimester				Yes	No	No	No	No	38	No					No						No		No
212569	Near birth sample collection	2nd ANC follow-up	PrIMA-X	PrIMA-X	22	<24	Yes	Monogamous	4	HIV Negative	27	LMP	3	First Trimester	No	3	2	2	No	Yes	Vaginal	Female	Yes	33.5714	First Trimester	Prior to Pregnancy / First Trimester				Yes	No	No	No	No	38	No					No						No		No
212569	6 weeks post-partum	2nd ANC follow-up	PrIMA-X	PrIMA-X	22	<24	Yes	Monogamous	4	HIV Negative	27	LMP	3	First Trimester	No	3	2	2	No	Yes	Vaginal	Female	Yes	33.5714	First Trimester	Prior to Pregnancy / First Trimester	TDF/FTC (300mg/200mg) only	On PrEP	On PrEP But Missed Some	Yes	No	No	No	No	38	No					No						No		No
212569	14 weeks post-partum	2nd ANC follow-up	PrIMA-X	PrIMA-X	22	<24	Yes	Monogamous	4	HIV Negative	27	LMP	3	First Trimester	No	3	2	2	No	Yes	Vaginal	Female	Yes	33.5714	First Trimester	Prior to Pregnancy / First Trimester	TDF/FTC (300mg/200mg) only	On PrEP	On Prep And Never Missed	Yes	No	No	No	No	38	No					No						No		No
212569	6 months post-partum	2nd ANC follow-up	PrIMA-X	PrIMA-X	22	<24	Yes	Monogamous	4	HIV Negative	27	LMP	3	First Trimester	No	3	2	2	No	Yes	Vaginal	Female	Yes	33.5714	First Trimester	Prior to Pregnancy / First Trimester	TDF/FTC (300mg/200mg) only	On PrEP	On Prep And Never Missed	Yes	No	No	No	No	38	No					No						No		No
212569	9 months post-partum	2nd ANC follow-up	PrIMA-X	PrIMA-X	22	<24	Yes	Monogamous	4	HIV Negative	27	LMP	3	First Trimester	No	3	2	2	No	Yes	Vaginal	Female	Yes	33.5714	First Trimester	Prior to Pregnancy / First Trimester	TDF/FTC (300mg/200mg) only	On PrEP	On Prep And Never Missed	Yes	No	No	No	No	38	No					No						No		No
212569	12 months post-partum	2nd ANC follow-up	PrIMA-X	PrIMA-X	22	<24	Yes	Monogamous	4	HIV Negative	27	LMP	3	First Trimester	No	3	2	2	No	Yes	Vaginal	Female	Yes	33.5714	First Trimester	Prior to Pregnancy / First Trimester	TDF/FTC (300mg/200mg) only	On PrEP	On Prep And Never Missed	Yes	No	No	No	No	38	No					No						No		No
212569	18 months post-partum	2nd ANC follow-up	PrIMA-X	PrIMA-X	22	<24	Yes	Monogamous	4	HIV Negative	27	LMP	3	First Trimester	No	3	2	2	No	Yes	Vaginal	Female	Yes	33.5714	First Trimester	Prior to Pregnancy / First Trimester	TDF/FTC (300mg/200mg) only	On PrEP	On Prep And Never Missed	Yes	No	No	No	No	38	No					No						No		No
212579	Enrollment	4th ANC follow-up	PrIMA-X	PrIMA-X	27.5592	24-35	Yes	Monogamous	8	Unknown	28	LMP	1	Third Trimester	No	4	2	2	Yes	No	C-Section	Male	Yes	20.7143	Second Trimester	Second Trimester	TDF/FTC (300mg/200mg) only	On PrEP	On Prep And Never Missed	Yes	No	No	No	No	39	No					No						No		No
212579	1st ANC follow-up	4th ANC follow-up	PrIMA-X	PrIMA-X	27.5592	24-35	Yes	Monogamous	8	Unknown	28	LMP	1	Third Trimester	No	4	2	2	Yes	No	C-Section	Male	Yes	20.7143	Second Trimester	Second Trimester	TDF/FTC (300mg/200mg) only	On PrEP	On PrEP But Missed Some	Yes	No	No	No	No	39	No					No						No		No
212579	2nd ANC follow-up	4th ANC follow-up	PrIMA-X	PrIMA-X	27.5592	24-35	Yes	Monogamous	8	Unknown	28	LMP	1	Third Trimester	No	4	2	2	Yes	No	C-Section	Male	Yes	20.7143	Second Trimester	Second Trimester	TDF/FTC (300mg/200mg) only	On PrEP	On Prep And Never Missed	Yes	No	No	No	No	39	No					No						No		No
212579	3rd ANC follow-up	4th ANC follow-up	PrIMA-X	PrIMA-X	27.5592	24-35	Yes	Monogamous	8	Unknown	28	LMP	1	Third Trimester	No	4	2	2	Yes	No	C-Section	Male	Yes	20.7143	Second Trimester	Second Trimester	TDF/FTC (300mg/200mg) only	Not On PrEP	Not On PrEP / Missed All	Yes	No	No	No	No	39	No					No						No		No
212579	4th ANC follow-up	4th ANC follow-up	PrIMA-X	PrIMA-X	27.5592	24-35	Yes	Monogamous	8	Unknown	28	LMP	1	Third Trimester	No	4	2	2	Yes	No	C-Section	Male	Yes	20.7143	Second Trimester	Second Trimester				Yes	No	No	No	No	39	No					No						No		No
212579	Transition to PNC	4th ANC follow-up	PrIMA-X	PrIMA-X	27.5592	24-35	Yes	Monogamous	8	Unknown	28	LMP	1	Third Trimester	No	4	2	2	Yes	No	C-Section	Male	Yes	20.7143	Second Trimester	Second Trimester				Yes	No	No	No	No	39	No					No						No		No
212579	Near birth sample collection	4th ANC follow-up	PrIMA-X	PrIMA-X	27.5592	24-35	Yes	Monogamous	8	Unknown	28	LMP	1	Third Trimester	No	4	2	2	Yes	No	C-Section	Male	Yes	20.7143	Second Trimester	Second Trimester				Yes	No	No	No	No	39	No					No						No		No
212579	6 weeks post-partum	4th ANC follow-up	PrIMA-X	PrIMA-X	27.5592	24-35	Yes	Monogamous	8	Unknown	28	LMP	1	Third Trimester	No	4	2	2	Yes	No	C-Section	Male	Yes	20.7143	Second Trimester	Second Trimester	TDF/FTC (300mg/200mg) only	Not On PrEP	Not On PrEP / Missed All	Yes	No	No	No	No	39	No					No						No		No
212579	14 weeks post-partum	4th ANC follow-up	PrIMA-X	PrIMA-X	27.5592	24-35	Yes	Monogamous	8	Unknown	28	LMP	1	Third Trimester	No	4	2	2	Yes	No	C-Section	Male	Yes	20.7143	Second Trimester	Second Trimester	TDF/FTC (300mg/200mg) only	On PrEP	On PrEP But Missed Some	Yes	No	No	No	No	39	No					No						No		No
212579	6 months post-partum	4th ANC follow-up	PrIMA-X	PrIMA-X	27.5592	24-35	Yes	Monogamous	8	Unknown	28	LMP	1	Third Trimester	No	4	2	2	Yes	No	C-Section	Male	Yes	20.7143	Second Trimester	Second Trimester	TDF/FTC (300mg/200mg) only	On PrEP	On Prep And Never Missed	Yes	No	No	No	No	39	No					No						No		No
212579	9 months post-partum	4th ANC follow-up	PrIMA-X	PrIMA-X	27.5592	24-35	Yes	Monogamous	8	Unknown	28	LMP	1	Third Trimester	No	4	2	2	Yes	No	C-Section	Male	Yes	20.7143	Second Trimester	Second Trimester	TDF/FTC (300mg/200mg) only	On PrEP	On PrEP But Missed Some	Yes	No	No	No	No	39	No					No						No		No
212579	12 months post-partum	4th ANC follow-up	PrIMA-X	PrIMA-X	27.5592	24-35	Yes	Monogamous	8	Unknown	28	LMP	1	Third Trimester	No	4	2	2	Yes	No	C-Section	Male	Yes	20.7143	Second Trimester	Second Trimester	TDF/FTC (300mg/200mg) only	On PrEP	On Prep And Never Missed	Yes	No	No	No	No	39	No					No						No		No
212589	Enrollment	5th ANC follow-up	PrIMA-X	PrIMA-X	30	24-35	Yes	Polygamous	7	Unknown	16	LMP	1	Second Trimester	No	4	2	2	Yes	No	Vaginal	Male	Yes	26.1429	First Trimester	Prior to Pregnancy / First Trimester	TDF/FTC (300mg/200mg) only	On PrEP	On Prep And Never Missed	Yes	No	No	No	No	40	No	3.545	No	51	No	No						No		No
212589	1st ANC follow-up	5th ANC follow-up	PrIMA-X	PrIMA-X	30	24-35	Yes	Polygamous	7	Unknown	16	LMP	1	Second Trimester	No	4	2	2	Yes	No	Vaginal	Male	Yes	26.1429	First Trimester	Prior to Pregnancy / First Trimester	TDF/FTC (300mg/200mg) only	On PrEP	On Prep And Never Missed	Yes	No	No	No	No	40	No	3.545	No	51	No	No						No		No
212589	2nd ANC follow-up	5th ANC follow-up	PrIMA-X	PrIMA-X	30	24-35	Yes	Polygamous	7	Unknown	16	LMP	1	Second Trimester	No	4	2	2	Yes	No	Vaginal	Male	Yes	26.1429	First Trimester	Prior to Pregnancy / First Trimester	TDF/FTC (300mg/200mg) only	On PrEP	On Prep And Never Missed	Yes	No	No	No	No	40	No	3.545	No	51	No	No						No		No
212589	3rd ANC follow-up	5th ANC follow-up	PrIMA-X	PrIMA-X	30	24-35	Yes	Polygamous	7	Unknown	16	LMP	1	Second Trimester	No	4	2	2	Yes	No	Vaginal	Male	Yes	26.1429	First Trimester	Prior to Pregnancy / First Trimester	TDF/FTC (300mg/200mg) only	On PrEP	On PrEP But Missed Some	Yes	No	No	No	No	40	No	3.545	No	51	No	No						No		No
212589	4th ANC follow-up	5th ANC follow-up	PrIMA-X	PrIMA-X	30	24-35	Yes	Polygamous	7	Unknown	16	LMP	1	Second Trimester	No	4	2	2	Yes	No	Vaginal	Male	Yes	26.1429	First Trimester	Prior to Pregnancy / First Trimester	TDF/FTC (300mg/200mg) only	On PrEP	On Prep And Never Missed	Yes	No	No	No	No	40	No	3.545	No	51	No	No						No		No
212589	5th ANC follow-up	5th ANC follow-up	PrIMA-X	PrIMA-X	30	24-35	Yes	Polygamous	7	Unknown	16	LMP	1	Second Trimester	No	4	2	2	Yes	No	Vaginal	Male	Yes	26.1429	First Trimester	Prior to Pregnancy / First Trimester	TDF/FTC (300mg/200mg) only	On PrEP	On Prep And Never Missed	Yes	No	No	No	No	40	No	3.545	No	51	No	No						No		No
212589	Transition to PNC	5th ANC follow-up	PrIMA-X	PrIMA-X	30	24-35	Yes	Polygamous	7	Unknown	16	LMP	1	Second Trimester	No	4	2	2	Yes	No	Vaginal	Male	Yes	26.1429	First Trimester	Prior to Pregnancy / First Trimester				Yes	No	No	No	No	40	No	3.545	No	51	No	No						No		No
212589	Near birth sample collection	5th ANC follow-up	PrIMA-X	PrIMA-X	30	24-35	Yes	Polygamous	7	Unknown	16	LMP	1	Second Trimester	No	4	2	2	Yes	No	Vaginal	Male	Yes	26.1429	First Trimester	Prior to Pregnancy / First Trimester				Yes	No	No	No	No	40	No	3.545	No	51	No	No						No		No
212589	6 weeks post-partum	5th ANC follow-up	PrIMA-X	PrIMA-X	30	24-35	Yes	Polygamous	7	Unknown	16	LMP	1	Second Trimester	No	4	2	2	Yes	No	Vaginal	Male	Yes	26.1429	First Trimester	Prior to Pregnancy / First Trimester	TDF/FTC (300mg/200mg) only	Not On PrEP	Not On PrEP / Missed All	Yes	No	No	No	No	40	No	3.545	No	51	No	No						No		No
212589	14 weeks post-partum	5th ANC follow-up	PrIMA-X	PrIMA-X	30	24-35	Yes	Polygamous	7	Unknown	16	LMP	1	Second Trimester	No	4	2	2	Yes	No	Vaginal	Male	Yes	26.1429	First Trimester	Prior to Pregnancy / First Trimester	TDF/FTC (300mg/200mg) only	On PrEP	On Prep And Never Missed	Yes	No	No	No	No	40	No	3.545	No	51	No	No						No		No
212589	6 months post-partum	5th ANC follow-up	PrIMA-X	PrIMA-X	30	24-35	Yes	Polygamous	7	Unknown	16	LMP	1	Second Trimester	No	4	2	2	Yes	No	Vaginal	Male	Yes	26.1429	First Trimester	Prior to Pregnancy / First Trimester	TDF/FTC (300mg/200mg) only	On PrEP	On PrEP But Missed Some	Yes	No	No	No	No	40	No	3.545	No	51	No	No						No		No
212589	9 months post-partum	5th ANC follow-up	PrIMA-X	PrIMA-X	30	24-35	Yes	Polygamous	7	Unknown	16	LMP	1	Second Trimester	No	4	2	2	Yes	No	Vaginal	Male	Yes	26.1429	First Trimester	Prior to Pregnancy / First Trimester	TDF/FTC (300mg/200mg) only	On PrEP		Yes	No	No	No	No	40	No	3.545	No	51	No	No						No		No
212589	12 months post-partum	5th ANC follow-up	PrIMA-X	PrIMA-X	30	24-35	Yes	Polygamous	7	Unknown	16	LMP	1	Second Trimester	No	4	2	2	Yes	No	Vaginal	Male	Yes	26.1429	First Trimester	Prior to Pregnancy / First Trimester	TDF/FTC (300mg/200mg) only	On PrEP	On Prep And Never Missed	Yes	No	No	No	No	40	No	3.545	No	51	No	No						No		No
212599	Enrollment	3rd ANC follow-up	PrIMA-X	PrIMA-X	21	<24	Yes	Monogamous	8	HIV Negative	26	LMP	1	Second Trimester	No	3	1	1	Yes	No	Vaginal	Female	Yes	19.5714	Second Trimester	Second Trimester	TDF/FTC (300mg/200mg) only	On PrEP	On Prep And Never Missed	Yes	No	No	No	No	38	No	3.2	No	50	No	No						No		No
212599	1st ANC follow-up	3rd ANC follow-up	PrIMA-X	PrIMA-X	21	<24	Yes	Monogamous	8	HIV Negative	26	LMP	1	Second Trimester	No	3	1	1	Yes	No	Vaginal	Female	Yes	19.5714	Second Trimester	Second Trimester	TDF/FTC (300mg/200mg) only	On PrEP	On PrEP But Missed Some	Yes	No	No	No	No	38	No	3.2	No	50	No	No						No		No
212599	2nd ANC follow-up	3rd ANC follow-up	PrIMA-X	PrIMA-X	21	<24	Yes	Monogamous	8	HIV Negative	26	LMP	1	Second Trimester	No	3	1	1	Yes	No	Vaginal	Female	Yes	19.5714	Second Trimester	Second Trimester	TDF/FTC (300mg/200mg) only	On PrEP	On PrEP But Missed Some	Yes	No	No	No	No	38	No	3.2	No	50	No	No						No		No
212599	3rd ANC follow-up	3rd ANC follow-up	PrIMA-X	PrIMA-X	21	<24	Yes	Monogamous	8	HIV Negative	26	LMP	1	Second Trimester	No	3	1	1	Yes	No	Vaginal	Female	Yes	19.5714	Second Trimester	Second Trimester	TDF/FTC (300mg/200mg) only	On PrEP	On PrEP But Missed Some	Yes	No	No	No	No	38	No	3.2	No	50	No	No						No		No
212599	Transition to PNC	3rd ANC follow-up	PrIMA-X	PrIMA-X	21	<24	Yes	Monogamous	8	HIV Negative	26	LMP	1	Second Trimester	No	3	1	1	Yes	No	Vaginal	Female	Yes	19.5714	Second Trimester	Second Trimester				Yes	No	No	No	No	38	No	3.2	No	50	No	No						No		No
212599	Near birth sample collection	3rd ANC follow-up	PrIMA-X	PrIMA-X	21	<24	Yes	Monogamous	8	HIV Negative	26	LMP	1	Second Trimester	No	3	1	1	Yes	No	Vaginal	Female	Yes	19.5714	Second Trimester	Second Trimester				Yes	No	No	No	No	38	No	3.2	No	50	No	No						No		No
212599	6 weeks post-partum	3rd ANC follow-up	PrIMA-X	PrIMA-X	21	<24	Yes	Monogamous	8	HIV Negative	26	LMP	1	Second Trimester	No	3	1	1	Yes	No	Vaginal	Female	Yes	19.5714	Second Trimester	Second Trimester	TDF/FTC (300mg/200mg) only	On PrEP	Not On PrEP / Missed All	Yes	No	No	No	No	38	No	3.2	No	50	No	No						No		No
212599	14 weeks post-partum	3rd ANC follow-up	PrIMA-X	PrIMA-X	21	<24	Yes	Monogamous	8	HIV Negative	26	LMP	1	Second Trimester	No	3	1	1	Yes	No	Vaginal	Female	Yes	19.5714	Second Trimester	Second Trimester	TDF/FTC (300mg/200mg) only	On PrEP	On PrEP But Missed Some	Yes	No	No	No	No	38	No	3.2	No	50	No	No						No		No
212599	6 months post-partum	3rd ANC follow-up	PrIMA-X	PrIMA-X	21	<24	Yes	Monogamous	8	HIV Negative	26	LMP	1	Second Trimester	No	3	1	1	Yes	No	Vaginal	Female	Yes	19.5714	Second Trimester	Second Trimester	TDF/FTC (300mg/200mg) only	On PrEP	On PrEP But Missed Some	Yes	No	No	No	No	38	No	3.2	No	50	No	No						No		No
212599	9 months post-partum	3rd ANC follow-up	PrIMA-X	PrIMA-X	21	<24	Yes	Monogamous	8	HIV Negative	26	LMP	1	Second Trimester	No	3	1	1	Yes	No	Vaginal	Female	Yes	19.5714	Second Trimester	Second Trimester	TDF/FTC (300mg/200mg) only	On PrEP	On Prep And Never Missed	Yes	No	No	No	No	38	No	3.2	No	50	No	No						No		No
212599	12 months post-partum	3rd ANC follow-up	PrIMA-X	PrIMA-X	21	<24	Yes	Monogamous	8	HIV Negative	26	LMP	1	Second Trimester	No	3	1	1	Yes	No	Vaginal	Female	Yes	19.5714	Second Trimester	Second Trimester	TDF/FTC (300mg/200mg) only	On PrEP	On PrEP But Missed Some	Yes	No	No	No	No	38	No	3.2	No	50	No	No						No		No
212609	Enrollment	7th ANC follow-up	PrIMA-X	PrIMA-X	22	<24	No		12	HIV Positive	14	LMP	1	First Trimester	No	2	1	1	No	No	Vaginal	Male	Yes	50.5714	Prior to Pregnancy	Prior to Pregnancy / First Trimester	TDF/FTC (300mg/200mg) only	On PrEP	On PrEP But Missed Some	Yes	No	No	No	No	38	No					No						No		No
212609	1st ANC follow-up	7th ANC follow-up	PrIMA-X	PrIMA-X	22	<24	No		12	HIV Positive	14	LMP	1	First Trimester	No	2	1	1	No	No	Vaginal	Male	Yes	50.5714	Prior to Pregnancy	Prior to Pregnancy / First Trimester	TDF/FTC (300mg/200mg) only	On PrEP	On PrEP But Missed Some	Yes	No	No	No	No	38	No					No						No		No
212609	2nd ANC follow-up	7th ANC follow-up	PrIMA-X	PrIMA-X	22	<24	No		12	HIV Positive	14	LMP	1	First Trimester	No	2	1	1	No	No	Vaginal	Male	Yes	50.5714	Prior to Pregnancy	Prior to Pregnancy / First Trimester	TDF/FTC (300mg/200mg) only	On PrEP	On Prep And Never Missed	Yes	No	No	No	No	38	No					No						No		No
212609	3rd ANC follow-up	7th ANC follow-up	PrIMA-X	PrIMA-X	22	<24	No		12	HIV Positive	14	LMP	1	First Trimester	No	2	1	1	No	No	Vaginal	Male	Yes	50.5714	Prior to Pregnancy	Prior to Pregnancy / First Trimester	TDF/FTC (300mg/200mg) only	On PrEP	On Prep And Never Missed	Yes	No	No	No	No	38	No					No						No		No
212609	4th ANC follow-up	7th ANC follow-up	PrIMA-X	PrIMA-X	22	<24	No		12	HIV Positive	14	LMP	1	First Trimester	No	2	1	1	No	No	Vaginal	Male	Yes	50.5714	Prior to Pregnancy	Prior to Pregnancy / First Trimester	TDF/FTC (300mg/200mg) only	On PrEP	On PrEP But Missed Some	Yes	No	No	No	No	38	No					No						No		No
212609	5th ANC follow-up	7th ANC follow-up	PrIMA-X	PrIMA-X	22	<24	No		12	HIV Positive	14	LMP	1	First Trimester	No	2	1	1	No	No	Vaginal	Male	Yes	50.5714	Prior to Pregnancy	Prior to Pregnancy / First Trimester	TDF/FTC (300mg/200mg) only	On PrEP	On Prep And Never Missed	Yes	No	No	No	No	38	No					No						No		No
212609	6th ANC follow-up	7th ANC follow-up	PrIMA-X	PrIMA-X	22	<24	No		12	HIV Positive	14	LMP	1	First Trimester	No	2	1	1	No	No	Vaginal	Male	Yes	50.5714	Prior to Pregnancy	Prior to Pregnancy / First Trimester	TDF/FTC (300mg/200mg) only	On PrEP	On PrEP But Missed Some	Yes	No	No	No	No	38	No					No						No		No
212609	7th ANC follow-up	7th ANC follow-up	PrIMA-X	PrIMA-X	22	<24	No		12	HIV Positive	14	LMP	1	First Trimester	No	2	1	1	No	No	Vaginal	Male	Yes	50.5714	Prior to Pregnancy	Prior to Pregnancy / First Trimester	TDF/FTC (300mg/200mg) only	On PrEP	On Prep And Never Missed	Yes	No	No	No	No	38	No					No						No		No
212609	Transition to PNC	7th ANC follow-up	PrIMA-X	PrIMA-X	22	<24	No		12	HIV Positive	14	LMP	1	First Trimester	No	2	1	1	No	No	Vaginal	Male	Yes	50.5714	Prior to Pregnancy	Prior to Pregnancy / First Trimester				Yes	No	No	No	No	38	No					No						No		No
212609	Near birth sample collection	7th ANC follow-up	PrIMA-X	PrIMA-X	22	<24	No		12	HIV Positive	14	LMP	1	First Trimester	No	2	1	1	No	No	Vaginal	Male	Yes	50.5714	Prior to Pregnancy	Prior to Pregnancy / First Trimester				Yes	No	No	No	No	38	No					No						No		No
212609	6 weeks post-partum	7th ANC follow-up	PrIMA-X	PrIMA-X	22	<24	No		12	HIV Positive	14	LMP	1	First Trimester	No	2	1	1	No	No	Vaginal	Male	Yes	50.5714	Prior to Pregnancy	Prior to Pregnancy / First Trimester	TDF/FTC (300mg/200mg) only	On PrEP	On Prep And Never Missed	Yes	No	No	No	No	38	No					No						No		No
212609	14 weeks post-partum	7th ANC follow-up	PrIMA-X	PrIMA-X	22	<24	No		12	HIV Positive	14	LMP	1	First Trimester	No	2	1	1	No	No	Vaginal	Male	Yes	50.5714	Prior to Pregnancy	Prior to Pregnancy / First Trimester	TDF/FTC (300mg/200mg) only	On PrEP	On Prep And Never Missed	Yes	No	No	No	No	38	No					No						No		No
212609	6 months post-partum	7th ANC follow-up	PrIMA-X	PrIMA-X	22	<24	No		12	HIV Positive	14	LMP	1	First Trimester	No	2	1	1	No	No	Vaginal	Male	Yes	50.5714	Prior to Pregnancy	Prior to Pregnancy / First Trimester	TDF/FTC (300mg/200mg) only	On PrEP	On Prep And Never Missed	Yes	No	No	No	No	38	No					No						No		No
212609	9 months post-partum	7th ANC follow-up	PrIMA-X	PrIMA-X	22	<24	No		12	HIV Positive	14	LMP	1	First Trimester	No	2	1	1	No	No	Vaginal	Male	Yes	50.5714	Prior to Pregnancy	Prior to Pregnancy / First Trimester	TDF/FTC (300mg/200mg) only	On PrEP	On Prep And Never Missed	Yes	No	No	No	No	38	No					No						No		No
212629	Enrollment	4th ANC follow-up	PrIMA-X	PrIMA-X	30	24-35	Yes	Monogamous	13	HIV Positive	27	Fundal Height	1	Third Trimester	No	4	3	3	No	No	Vaginal	Female	Yes	45.7143	Prior to Pregnancy	Prior to Pregnancy / First Trimester	TDF/FTC (300mg/200mg) only	On PrEP		Yes	No	No	No	No	39	No	3.185	No	48	No	No						No		No
212629	1st ANC follow-up	4th ANC follow-up	PrIMA-X	PrIMA-X	30	24-35	Yes	Monogamous	13	HIV Positive	27	Fundal Height	1	Third Trimester	No	4	3	3	No	No	Vaginal	Female	Yes	45.7143	Prior to Pregnancy	Prior to Pregnancy / First Trimester	TDF/FTC (300mg/200mg) only	On PrEP	On PrEP But Missed Some	Yes	No	No	No	No	39	No	3.185	No	48	No	No						No		No
212629	2nd ANC follow-up	4th ANC follow-up	PrIMA-X	PrIMA-X	30	24-35	Yes	Monogamous	13	HIV Positive	27	Fundal Height	1	Third Trimester	No	4	3	3	No	No	Vaginal	Female	Yes	45.7143	Prior to Pregnancy	Prior to Pregnancy / First Trimester	TDF/FTC (300mg/200mg) only	On PrEP	On Prep And Never Missed	Yes	No	No	No	No	39	No	3.185	No	48	No	No						No		No
212629	3rd ANC follow-up	4th ANC follow-up	PrIMA-X	PrIMA-X	30	24-35	Yes	Monogamous	13	HIV Positive	27	Fundal Height	1	Third Trimester	No	4	3	3	No	No	Vaginal	Female	Yes	45.7143	Prior to Pregnancy	Prior to Pregnancy / First Trimester	TDF/FTC (300mg/200mg) only	On PrEP	On Prep And Never Missed	Yes	No	No	No	No	39	No	3.185	No	48	No	No						No		No
212629	4th ANC follow-up	4th ANC follow-up	PrIMA-X	PrIMA-X	30	24-35	Yes	Monogamous	13	HIV Positive	27	Fundal Height	1	Third Trimester	No	4	3	3	No	No	Vaginal	Female	Yes	45.7143	Prior to Pregnancy	Prior to Pregnancy / First Trimester	TDF/FTC (300mg/200mg) only	On PrEP	On Prep And Never Missed	Yes	No	No	No	No	39	No	3.185	No	48	No	No						No		No
212629	Transition to PNC	4th ANC follow-up	PrIMA-X	PrIMA-X	30	24-35	Yes	Monogamous	13	HIV Positive	27	Fundal Height	1	Third Trimester	No	4	3	3	No	No	Vaginal	Female	Yes	45.7143	Prior to Pregnancy	Prior to Pregnancy / First Trimester				Yes	No	No	No	No	39	No	3.185	No	48	No	No						No		No
212629	6 weeks post-partum	4th ANC follow-up	PrIMA-X	PrIMA-X	30	24-35	Yes	Monogamous	13	HIV Positive	27	Fundal Height	1	Third Trimester	No	4	3	3	No	No	Vaginal	Female	Yes	45.7143	Prior to Pregnancy	Prior to Pregnancy / First Trimester	TDF/FTC (300mg/200mg) only	On PrEP	On Prep And Never Missed	Yes	No	No	No	No	39	No	3.185	No	48	No	No						No		No
212629	14 weeks post-partum	4th ANC follow-up	PrIMA-X	PrIMA-X	30	24-35	Yes	Monogamous	13	HIV Positive	27	Fundal Height	1	Third Trimester	No	4	3	3	No	No	Vaginal	Female	Yes	45.7143	Prior to Pregnancy	Prior to Pregnancy / First Trimester	TDF/FTC (300mg/200mg) only	On PrEP	On Prep And Never Missed	Yes	No	No	No	No	39	No	3.185	No	48	No	No						No		No
212629	6 months post-partum	4th ANC follow-up	PrIMA-X	PrIMA-X	30	24-35	Yes	Monogamous	13	HIV Positive	27	Fundal Height	1	Third Trimester	No	4	3	3	No	No	Vaginal	Female	Yes	45.7143	Prior to Pregnancy	Prior to Pregnancy / First Trimester	TDF/FTC (300mg/200mg) only	On PrEP	On Prep And Never Missed	Yes	No	No	No	No	39	No	3.185	No	48	No	No						No		No
212629	9 months post-partum	4th ANC follow-up	PrIMA-X	PrIMA-X	30	24-35	Yes	Monogamous	13	HIV Positive	27	Fundal Height	1	Third Trimester	No	4	3	3	No	No	Vaginal	Female	Yes	45.7143	Prior to Pregnancy	Prior to Pregnancy / First Trimester	TDF/FTC (300mg/200mg) only	On PrEP	On PrEP But Missed Some	Yes	No	No	No	No	39	No	3.185	No	48	No	No						No		No
212629	12 months post-partum	4th ANC follow-up	PrIMA-X	PrIMA-X	30	24-35	Yes	Monogamous	13	HIV Positive	27	Fundal Height	1	Third Trimester	No	4	3	3	No	No	Vaginal	Female	Yes	45.7143	Prior to Pregnancy	Prior to Pregnancy / First Trimester	TDF/FTC (300mg/200mg) only	On PrEP	On Prep And Never Missed	Yes	No	No	No	No	39	No	3.185	No	48	No	No						No		No
212639	Enrollment	2nd ANC follow-up	PrIMA-X	PrIMA-X	36.7064	35+	Yes	Monogamous	6	HIV Negative	24	LMP	2	Second Trimester	No	4	3	3	No	No	Vaginal	Male	Yes	13.4286	Second Trimester	Second Trimester	TDF/FTC (300mg/200mg) only	On PrEP	On PrEP But Missed Some	Yes	No	No	No	No	39	No					No						No		No
212639	1st ANC follow-up	2nd ANC follow-up	PrIMA-X	PrIMA-X	36.7064	35+	Yes	Monogamous	6	HIV Negative	24	LMP	2	Second Trimester	No	4	3	3	No	No	Vaginal	Male	Yes	13.4286	Second Trimester	Second Trimester	TDF/FTC (300mg/200mg) only	On PrEP	On Prep And Never Missed	Yes	No	No	No	No	39	No					No						No		No
212639	2nd ANC follow-up	2nd ANC follow-up	PrIMA-X	PrIMA-X	36.7064	35+	Yes	Monogamous	6	HIV Negative	24	LMP	2	Second Trimester	No	4	3	3	No	No	Vaginal	Male	Yes	13.4286	Second Trimester	Second Trimester	TDF/FTC (300mg/200mg) only	On PrEP	On Prep And Never Missed	Yes	No	No	No	No	39	No					No						No		No
212639	Transition to PNC	2nd ANC follow-up	PrIMA-X	PrIMA-X	36.7064	35+	Yes	Monogamous	6	HIV Negative	24	LMP	2	Second Trimester	No	4	3	3	No	No	Vaginal	Male	Yes	13.4286	Second Trimester	Second Trimester				Yes	No	No	No	No	39	No					No						No		No
212639	Near birth sample collection	2nd ANC follow-up	PrIMA-X	PrIMA-X	36.7064	35+	Yes	Monogamous	6	HIV Negative	24	LMP	2	Second Trimester	No	4	3	3	No	No	Vaginal	Male	Yes	13.4286	Second Trimester	Second Trimester				Yes	No	No	No	No	39	No					No						No		No
212639	6 weeks post-partum	2nd ANC follow-up	PrIMA-X	PrIMA-X	36.7064	35+	Yes	Monogamous	6	HIV Negative	24	LMP	2	Second Trimester	No	4	3	3	No	No	Vaginal	Male	Yes	13.4286	Second Trimester	Second Trimester	TDF/FTC (300mg/200mg) only	On PrEP	On Prep And Never Missed	Yes	No	No	No	No	39	No					No						No		No
212639	14 weeks post-partum	2nd ANC follow-up	PrIMA-X	PrIMA-X	36.7064	35+	Yes	Monogamous	6	HIV Negative	24	LMP	2	Second Trimester	No	4	3	3	No	No	Vaginal	Male	Yes	13.4286	Second Trimester	Second Trimester	TDF/FTC (300mg/200mg) only	On PrEP	On PrEP But Missed Some	Yes	No	No	No	No	39	No					No						No		No
212639	6 months post-partum	2nd ANC follow-up	PrIMA-X	PrIMA-X	36.7064	35+	Yes	Monogamous	6	HIV Negative	24	LMP	2	Second Trimester	No	4	3	3	No	No	Vaginal	Male	Yes	13.4286	Second Trimester	Second Trimester	TDF/FTC (300mg/200mg) only	On PrEP	On Prep And Never Missed	Yes	No	No	No	No	39	No					No						No		No
212639	9 months post-partum	2nd ANC follow-up	PrIMA-X	PrIMA-X	36.7064	35+	Yes	Monogamous	6	HIV Negative	24	LMP	2	Second Trimester	No	4	3	3	No	No	Vaginal	Male	Yes	13.4286	Second Trimester	Second Trimester	TDF/FTC (300mg/200mg) only	On PrEP	On Prep And Never Missed	Yes	No	No	No	No	39	No					No						No		No
212639	12 months post-partum	2nd ANC follow-up	PrIMA-X	PrIMA-X	36.7064	35+	Yes	Monogamous	6	HIV Negative	24	LMP	2	Second Trimester	No	4	3	3	No	No	Vaginal	Male	Yes	13.4286	Second Trimester	Second Trimester	TDF/FTC (300mg/200mg) only	On PrEP		Yes	No	No	No	No	39	No					No						No		No
212649	Enrollment	2nd ANC follow-up	PrIMA-X	PrIMA-X	22.0178	<24	No		2	HIV Negative	32	LMP	3	Second Trimester	Yes	1					Vaginal	Female	Yes	19	Second Trimester	Second Trimester	TDF/FTC (300mg/200mg) only	On PrEP	On PrEP But Missed Some	Yes	No	No	No	No	36	Yes					No						No		No
212649	1st ANC follow-up	2nd ANC follow-up	PrIMA-X	PrIMA-X	22.0178	<24	No		2	HIV Negative	32	LMP	3	Second Trimester	Yes	1					Vaginal	Female	Yes	19	Second Trimester	Second Trimester	TDF/FTC (300mg/200mg) only	On PrEP	On Prep And Never Missed	Yes	No	No	No	No	36	Yes					No						No		No
212649	2nd ANC follow-up	2nd ANC follow-up	PrIMA-X	PrIMA-X	22.0178	<24	No		2	HIV Negative	32	LMP	3	Second Trimester	Yes	1					Vaginal	Female	Yes	19	Second Trimester	Second Trimester	TDF/FTC (300mg/200mg) only	On PrEP	On PrEP But Missed Some	Yes	No	No	No	No	36	Yes					No						No		No
212649	Transition to PNC	2nd ANC follow-up	PrIMA-X	PrIMA-X	22.0178	<24	No		2	HIV Negative	32	LMP	3	Second Trimester	Yes	1					Vaginal	Female	Yes	19	Second Trimester	Second Trimester				Yes	No	No	No	No	36	Yes					No						No		No
212649	Near birth sample collection	2nd ANC follow-up	PrIMA-X	PrIMA-X	22.0178	<24	No		2	HIV Negative	32	LMP	3	Second Trimester	Yes	1					Vaginal	Female	Yes	19	Second Trimester	Second Trimester				Yes	No	No	No	No	36	Yes					No						No		No
212649	6 weeks post-partum	2nd ANC follow-up	PrIMA-X	PrIMA-X	22.0178	<24	No		2	HIV Negative	32	LMP	3	Second Trimester	Yes	1					Vaginal	Female	Yes	19	Second Trimester	Second Trimester	TDF/FTC (300mg/200mg) only	On PrEP	On PrEP But Missed Some	Yes	No	No	No	No	36	Yes					No						No		No
212649	14 weeks post-partum	2nd ANC follow-up	PrIMA-X	PrIMA-X	22.0178	<24	No		2	HIV Negative	32	LMP	3	Second Trimester	Yes	1					Vaginal	Female	Yes	19	Second Trimester	Second Trimester	TDF/FTC (300mg/200mg) only	On PrEP	On Prep And Never Missed	Yes	No	No	No	No	36	Yes					No						No		No
212649	6 months post-partum	2nd ANC follow-up	PrIMA-X	PrIMA-X	22.0178	<24	No		2	HIV Negative	32	LMP	3	Second Trimester	Yes	1					Vaginal	Female	Yes	19	Second Trimester	Second Trimester	TDF/FTC (300mg/200mg) only	On PrEP	On Prep And Never Missed	Yes	No	No	No	No	36	Yes					No						No		No
212649	9 months post-partum	2nd ANC follow-up	PrIMA-X	PrIMA-X	22.0178	<24	No		2	HIV Negative	32	LMP	3	Second Trimester	Yes	1					Vaginal	Female	Yes	19	Second Trimester	Second Trimester	TDF/FTC (300mg/200mg) only	Not On PrEP	Not On PrEP / Missed All	Yes	No	No	No	No	36	Yes					No						No		No
212649	12 months post-partum	2nd ANC follow-up	PrIMA-X	PrIMA-X	22.0178	<24	No		2	HIV Negative	32	LMP	3	Second Trimester	Yes	1					Vaginal	Female	Yes	19	Second Trimester	Second Trimester	TDF/FTC (300mg/200mg) only	On PrEP	On Prep And Never Missed	Yes	No	No	No	No	36	Yes					No						No		No
212659	Enrollment	4th ANC follow-up	PrIMA-X	PrIMA-X	29.9138	24-35	Yes	Polygamous	8	Unknown	22	LMP	2	Second Trimester	No	5	4	4	No	No	Vaginal	Male	Yes	24.1429	Second Trimester	Second Trimester	TDF/FTC (300mg/200mg) only	On PrEP	On Prep And Never Missed	Yes	No	No	No	No	41	No					No						No		No
212659	1st ANC follow-up	4th ANC follow-up	PrIMA-X	PrIMA-X	29.9138	24-35	Yes	Polygamous	8	Unknown	22	LMP	2	Second Trimester	No	5	4	4	No	No	Vaginal	Male	Yes	24.1429	Second Trimester	Second Trimester	TDF/FTC (300mg/200mg) only	On PrEP	On PrEP But Missed Some	Yes	No	No	No	No	41	No					No						No		No
212659	2nd ANC follow-up	4th ANC follow-up	PrIMA-X	PrIMA-X	29.9138	24-35	Yes	Polygamous	8	Unknown	22	LMP	2	Second Trimester	No	5	4	4	No	No	Vaginal	Male	Yes	24.1429	Second Trimester	Second Trimester	TDF/FTC (300mg/200mg) only	On PrEP	On PrEP But Missed Some	Yes	No	No	No	No	41	No					No						No		No
212659	3rd ANC follow-up	4th ANC follow-up	PrIMA-X	PrIMA-X	29.9138	24-35	Yes	Polygamous	8	Unknown	22	LMP	2	Second Trimester	No	5	4	4	No	No	Vaginal	Male	Yes	24.1429	Second Trimester	Second Trimester	TDF/FTC (300mg/200mg) only	On PrEP	On Prep And Never Missed	Yes	No	No	No	No	41	No					No						No		No
212659	4th ANC follow-up	4th ANC follow-up	PrIMA-X	PrIMA-X	29.9138	24-35	Yes	Polygamous	8	Unknown	22	LMP	2	Second Trimester	No	5	4	4	No	No	Vaginal	Male	Yes	24.1429	Second Trimester	Second Trimester	TDF/FTC (300mg/200mg) only	On PrEP	On PrEP But Missed Some	Yes	No	No	No	No	41	No					No						No		No
212659	Transition to PNC	4th ANC follow-up	PrIMA-X	PrIMA-X	29.9138	24-35	Yes	Polygamous	8	Unknown	22	LMP	2	Second Trimester	No	5	4	4	No	No	Vaginal	Male	Yes	24.1429	Second Trimester	Second Trimester				Yes	No	No	No	No	41	No					No						No		No
212659	Near birth sample collection	4th ANC follow-up	PrIMA-X	PrIMA-X	29.9138	24-35	Yes	Polygamous	8	Unknown	22	LMP	2	Second Trimester	No	5	4	4	No	No	Vaginal	Male	Yes	24.1429	Second Trimester	Second Trimester				Yes	No	No	No	No	41	No					No						No		No
212659	6 weeks post-partum	4th ANC follow-up	PrIMA-X	PrIMA-X	29.9138	24-35	Yes	Polygamous	8	Unknown	22	LMP	2	Second Trimester	No	5	4	4	No	No	Vaginal	Male	Yes	24.1429	Second Trimester	Second Trimester	TDF/FTC (300mg/200mg) only	Not On PrEP	Not On PrEP / Missed All	Yes	No	No	No	No	41	No					No						No		No
212659	14 weeks post-partum	4th ANC follow-up	PrIMA-X	PrIMA-X	29.9138	24-35	Yes	Polygamous	8	Unknown	22	LMP	2	Second Trimester	No	5	4	4	No	No	Vaginal	Male	Yes	24.1429	Second Trimester	Second Trimester	TDF/FTC (300mg/200mg) only	On PrEP	On Prep And Never Missed	Yes	No	No	No	No	41	No					No						No		No
212659	6 months post-partum	4th ANC follow-up	PrIMA-X	PrIMA-X	29.9138	24-35	Yes	Polygamous	8	Unknown	22	LMP	2	Second Trimester	No	5	4	4	No	No	Vaginal	Male	Yes	24.1429	Second Trimester	Second Trimester	TDF/FTC (300mg/200mg) only	On PrEP	On Prep And Never Missed	Yes	No	No	No	No	41	No					No						No		No
212659	9 months post-partum	4th ANC follow-up	PrIMA-X	PrIMA-X	29.9138	24-35	Yes	Polygamous	8	Unknown	22	LMP	2	Second Trimester	No	5	4	4	No	No	Vaginal	Male	Yes	24.1429	Second Trimester	Second Trimester	TDF/FTC (300mg/200mg) only	On PrEP	On Prep And Never Missed	Yes	No	No	No	No	41	No					No						No		No
212659	12 months post-partum	4th ANC follow-up	PrIMA-X	PrIMA-X	29.9138	24-35	Yes	Polygamous	8	Unknown	22	LMP	2	Second Trimester	No	5	4	4	No	No	Vaginal	Male	Yes	24.1429	Second Trimester	Second Trimester	TDF/FTC (300mg/200mg) only	On PrEP	On Prep And Never Missed	Yes	No	No	No	No	41	No					No						No		No
212669	Enrollment	4th ANC follow-up	PrIMA-X	PrIMA-X	28	24-35	Yes	Monogamous	12	Unknown	20	LMP	2	Second Trimester	No	3	2	2	No	No	C-Section	Male	Yes	23.4286	Second Trimester	Second Trimester	TDF/FTC (300mg/200mg) only	On PrEP	On Prep And Never Missed	Yes	No	No	No	No	38	No					No						No		No
212669	1st ANC follow-up	4th ANC follow-up	PrIMA-X	PrIMA-X	28	24-35	Yes	Monogamous	12	Unknown	20	LMP	2	Second Trimester	No	3	2	2	No	No	C-Section	Male	Yes	23.4286	Second Trimester	Second Trimester	TDF/FTC (300mg/200mg) only	On PrEP	On PrEP But Missed Some	Yes	No	No	No	No	38	No					No						No		No
212669	2nd ANC follow-up	4th ANC follow-up	PrIMA-X	PrIMA-X	28	24-35	Yes	Monogamous	12	Unknown	20	LMP	2	Second Trimester	No	3	2	2	No	No	C-Section	Male	Yes	23.4286	Second Trimester	Second Trimester	TDF/FTC (300mg/200mg) only	Not On PrEP	Not On PrEP / Missed All	Yes	No	No	No	No	38	No					No						No		No
212669	3rd ANC follow-up	4th ANC follow-up	PrIMA-X	PrIMA-X	28	24-35	Yes	Monogamous	12	Unknown	20	LMP	2	Second Trimester	No	3	2	2	No	No	C-Section	Male	Yes	23.4286	Second Trimester	Second Trimester	TDF/FTC (300mg/200mg) only	On PrEP	On Prep And Never Missed	Yes	No	No	No	No	38	No					No						No		No
212669	4th ANC follow-up	4th ANC follow-up	PrIMA-X	PrIMA-X	28	24-35	Yes	Monogamous	12	Unknown	20	LMP	2	Second Trimester	No	3	2	2	No	No	C-Section	Male	Yes	23.4286	Second Trimester	Second Trimester	TDF/FTC (300mg/200mg) only	On PrEP	On Prep And Never Missed	Yes	No	No	No	No	38	No					No						No		No
212669	Transition to PNC	4th ANC follow-up	PrIMA-X	PrIMA-X	28	24-35	Yes	Monogamous	12	Unknown	20	LMP	2	Second Trimester	No	3	2	2	No	No	C-Section	Male	Yes	23.4286	Second Trimester	Second Trimester				Yes	No	No	No	No	38	No					No						No		No
212669	6 weeks post-partum	4th ANC follow-up	PrIMA-X	PrIMA-X	28	24-35	Yes	Monogamous	12	Unknown	20	LMP	2	Second Trimester	No	3	2	2	No	No	C-Section	Male	Yes	23.4286	Second Trimester	Second Trimester	TDF/FTC (300mg/200mg) only	Not On PrEP	Not On PrEP / Missed All	Yes	No	No	No	No	38	No					No						No		No
212669	14 weeks post-partum	4th ANC follow-up	PrIMA-X	PrIMA-X	28	24-35	Yes	Monogamous	12	Unknown	20	LMP	2	Second Trimester	No	3	2	2	No	No	C-Section	Male	Yes	23.4286	Second Trimester	Second Trimester	TDF/FTC (300mg/200mg) only	On PrEP	On PrEP But Missed Some	Yes	No	No	No	No	38	No					No						No		No
212669	6 months post-partum	4th ANC follow-up	PrIMA-X	PrIMA-X	28	24-35	Yes	Monogamous	12	Unknown	20	LMP	2	Second Trimester	No	3	2	2	No	No	C-Section	Male	Yes	23.4286	Second Trimester	Second Trimester	TDF/FTC (300mg/200mg) only	On PrEP	On Prep And Never Missed	Yes	No	No	No	No	38	No					No						No		No
212669	9 months post-partum	4th ANC follow-up	PrIMA-X	PrIMA-X	28	24-35	Yes	Monogamous	12	Unknown	20	LMP	2	Second Trimester	No	3	2	2	No	No	C-Section	Male	Yes	23.4286	Second Trimester	Second Trimester	TDF/FTC (300mg/200mg) only	On PrEP	On Prep And Never Missed	Yes	No	No	No	No	38	No					No						No		No
212669	12 months post-partum	4th ANC follow-up	PrIMA-X	PrIMA-X	28	24-35	Yes	Monogamous	12	Unknown	20	LMP	2	Second Trimester	No	3	2	2	No	No	C-Section	Male	Yes	23.4286	Second Trimester	Second Trimester	TDF/FTC (300mg/200mg) only	On PrEP	On PrEP But Missed Some	Yes	No	No	No	No	38	No					No						No		No
212679	Enrollment	3rd ANC follow-up	PrIMA-X	PrIMA-X	27	24-35	Yes	Monogamous	10	Unknown	28	LMP	2	Second Trimester	No	4	3	3	No	No	Vaginal	Male	Yes	18.1429	Second Trimester	Second Trimester	TDF/FTC (300mg/200mg) only	On PrEP	On Prep And Never Missed	Yes	No	No	No	Yes	40	No					No						No
212679	1st ANC follow-up	3rd ANC follow-up	PrIMA-X	PrIMA-X	27	24-35	Yes	Monogamous	10	Unknown	28	LMP	2	Second Trimester	No	4	3	3	No	No	Vaginal	Male	Yes	18.1429	Second Trimester	Second Trimester	TDF/FTC (300mg/200mg) only	On PrEP	On PrEP But Missed Some	Yes	No	No	No	Yes	40	No					No						No
212679	2nd ANC follow-up	3rd ANC follow-up	PrIMA-X	PrIMA-X	27	24-35	Yes	Monogamous	10	Unknown	28	LMP	2	Second Trimester	No	4	3	3	No	No	Vaginal	Male	Yes	18.1429	Second Trimester	Second Trimester	TDF/FTC (300mg/200mg) only	On PrEP	On PrEP But Missed Some	Yes	No	No	No	Yes	40	No					No						No
212679	3rd ANC follow-up	3rd ANC follow-up	PrIMA-X	PrIMA-X	27	24-35	Yes	Monogamous	10	Unknown	28	LMP	2	Second Trimester	No	4	3	3	No	No	Vaginal	Male	Yes	18.1429	Second Trimester	Second Trimester	TDF/FTC (300mg/200mg) only	On PrEP	On PrEP But Missed Some	Yes	No	No	No	Yes	40	No					No						No
212679	Transition to PNC	3rd ANC follow-up	PrIMA-X	PrIMA-X	27	24-35	Yes	Monogamous	10	Unknown	28	LMP	2	Second Trimester	No	4	3	3	No	No	Vaginal	Male	Yes	18.1429	Second Trimester	Second Trimester				Yes	No	No	No	Yes	40	No					No						No
212679	Near birth sample collection	3rd ANC follow-up	PrIMA-X	PrIMA-X	27	24-35	Yes	Monogamous	10	Unknown	28	LMP	2	Second Trimester	No	4	3	3	No	No	Vaginal	Male	Yes	18.1429	Second Trimester	Second Trimester				Yes	No	No	No	Yes	40	No					No						No
212679	6 weeks post-partum	3rd ANC follow-up	PrIMA-X	PrIMA-X	27	24-35	Yes	Monogamous	10	Unknown	28	LMP	2	Second Trimester	No	4	3	3	No	No	Vaginal	Male	Yes	18.1429	Second Trimester	Second Trimester	TDF/FTC (300mg/200mg) only	On PrEP	On PrEP But Missed Some	Yes	No	No	No	Yes	40	No					No						No
212679	14 weeks post-partum	3rd ANC follow-up	PrIMA-X	PrIMA-X	27	24-35	Yes	Monogamous	10	Unknown	28	LMP	2	Second Trimester	No	4	3	3	No	No	Vaginal	Male	Yes	18.1429	Second Trimester	Second Trimester	TDF/FTC (300mg/200mg) only	On PrEP	On PrEP But Missed Some	Yes	No	No	No	Yes	40	No					No						No
212679	6 months post-partum	3rd ANC follow-up	PrIMA-X	PrIMA-X	27	24-35	Yes	Monogamous	10	Unknown	28	LMP	2	Second Trimester	No	4	3	3	No	No	Vaginal	Male	Yes	18.1429	Second Trimester	Second Trimester	TDF/FTC (300mg/200mg) only	On PrEP	On Prep And Never Missed	Yes	No	No	No	Yes	40	No					No						No
212679	9 months post-partum	3rd ANC follow-up	PrIMA-X	PrIMA-X	27	24-35	Yes	Monogamous	10	Unknown	28	LMP	2	Second Trimester	No	4	3	3	No	No	Vaginal	Male	Yes	18.1429	Second Trimester	Second Trimester	TDF/FTC (300mg/200mg) only	On PrEP	On Prep And Never Missed	Yes	No	No	No	Yes	40	No					No						No
212679	12 months post-partum	3rd ANC follow-up	PrIMA-X	PrIMA-X	27	24-35	Yes	Monogamous	10	Unknown	28	LMP	2	Second Trimester	No	4	3	3	No	No	Vaginal	Male	Yes	18.1429	Second Trimester	Second Trimester	TDF/FTC (300mg/200mg) only	On PrEP	On PrEP But Missed Some	Yes	No	No	No	Yes	40	No					No						No
212679	24 months post-partum	3rd ANC follow-up	PrIMA-X	PrIMA-X	27	24-35	Yes	Monogamous	10	Unknown	28	LMP	2	Second Trimester	No	4	3	3	No	No	Vaginal	Male	Yes	18.1429	Second Trimester	Second Trimester		Not On PrEP	Not On PrEP / Missed All	Yes	No	No	No	Yes	40	No					No						No
212689	Enrollment	2nd ANC follow-up	PrIMA-X	PrIMA-X	28.6379	24-35	Yes	Monogamous	10	HIV Negative	28	LMP	2	Second Trimester	No	3	2	2	No	Yes	Vaginal	Female	Yes	16.7143	Second Trimester	Second Trimester	TDF/FTC (300mg/200mg) only	On PrEP	On Prep And Never Missed	Yes	No	No	No	No	38	No					No						No		No
212689	1st ANC follow-up	2nd ANC follow-up	PrIMA-X	PrIMA-X	28.6379	24-35	Yes	Monogamous	10	HIV Negative	28	LMP	2	Second Trimester	No	3	2	2	No	Yes	Vaginal	Female	Yes	16.7143	Second Trimester	Second Trimester	TDF/FTC (300mg/200mg) only	On PrEP	On PrEP But Missed Some	Yes	No	No	No	No	38	No					No						No		No
212689	2nd ANC follow-up	2nd ANC follow-up	PrIMA-X	PrIMA-X	28.6379	24-35	Yes	Monogamous	10	HIV Negative	28	LMP	2	Second Trimester	No	3	2	2	No	Yes	Vaginal	Female	Yes	16.7143	Second Trimester	Second Trimester	TDF/FTC (300mg/200mg) only	On PrEP	On PrEP But Missed Some	Yes	No	No	No	No	38	No					No						No		No
212689	Transition to PNC	2nd ANC follow-up	PrIMA-X	PrIMA-X	28.6379	24-35	Yes	Monogamous	10	HIV Negative	28	LMP	2	Second Trimester	No	3	2	2	No	Yes	Vaginal	Female	Yes	16.7143	Second Trimester	Second Trimester				Yes	No	No	No	No	38	No					No						No		No
212689	Near birth sample collection	2nd ANC follow-up	PrIMA-X	PrIMA-X	28.6379	24-35	Yes	Monogamous	10	HIV Negative	28	LMP	2	Second Trimester	No	3	2	2	No	Yes	Vaginal	Female	Yes	16.7143	Second Trimester	Second Trimester				Yes	No	No	No	No	38	No					No						No		No
212689	6 weeks post-partum	2nd ANC follow-up	PrIMA-X	PrIMA-X	28.6379	24-35	Yes	Monogamous	10	HIV Negative	28	LMP	2	Second Trimester	No	3	2	2	No	Yes	Vaginal	Female	Yes	16.7143	Second Trimester	Second Trimester	TDF/FTC (300mg/200mg) only	On PrEP	On PrEP But Missed Some	Yes	No	No	No	No	38	No					No						No		No
212689	14 weeks post-partum	2nd ANC follow-up	PrIMA-X	PrIMA-X	28.6379	24-35	Yes	Monogamous	10	HIV Negative	28	LMP	2	Second Trimester	No	3	2	2	No	Yes	Vaginal	Female	Yes	16.7143	Second Trimester	Second Trimester	TDF/FTC (300mg/200mg) only	On PrEP	On PrEP But Missed Some	Yes	No	No	No	No	38	No					No						No		No
212689	6 months post-partum	2nd ANC follow-up	PrIMA-X	PrIMA-X	28.6379	24-35	Yes	Monogamous	10	HIV Negative	28	LMP	2	Second Trimester	No	3	2	2	No	Yes	Vaginal	Female	Yes	16.7143	Second Trimester	Second Trimester	TDF/FTC (300mg/200mg) only	On PrEP	On PrEP But Missed Some	Yes	No	No	No	No	38	No					No						No		No
212689	9 months post-partum	2nd ANC follow-up	PrIMA-X	PrIMA-X	28.6379	24-35	Yes	Monogamous	10	HIV Negative	28	LMP	2	Second Trimester	No	3	2	2	No	Yes	Vaginal	Female	Yes	16.7143	Second Trimester	Second Trimester	TDF/FTC (300mg/200mg) only	On PrEP		Yes	No	No	No	No	38	No					No						No		No
212689	12 months post-partum	2nd ANC follow-up	PrIMA-X	PrIMA-X	28.6379	24-35	Yes	Monogamous	10	HIV Negative	28	LMP	2	Second Trimester	No	3	2	2	No	Yes	Vaginal	Female	Yes	16.7143	Second Trimester	Second Trimester		Not On PrEP	Not On PrEP / Missed All	Yes	No	No	No	No	38	No					No						No		No
212699	Enrollment	5th ANC follow-up	PrIMA-X	PrIMA-X	25	24-35	Yes	Monogamous	7	HIV Positive	8	LMP	1	First Trimester	No	2	1	1	No	No	Vaginal	Male	Yes	34.1429	Prior to Pregnancy	Prior to Pregnancy / First Trimester	TDF/FTC (300mg/200mg) only	On PrEP	On Prep And Never Missed	Yes	No	No	No	No	36	Yes					No						No		No
212699	1st ANC follow-up	5th ANC follow-up	PrIMA-X	PrIMA-X	25	24-35	Yes	Monogamous	7	HIV Positive	8	LMP	1	First Trimester	No	2	1	1	No	No	Vaginal	Male	Yes	34.1429	Prior to Pregnancy	Prior to Pregnancy / First Trimester	TDF/FTC (300mg/200mg) only	On PrEP	On PrEP But Missed Some	Yes	No	No	No	No	36	Yes					No						No		No
212699	2nd ANC follow-up	5th ANC follow-up	PrIMA-X	PrIMA-X	25	24-35	Yes	Monogamous	7	HIV Positive	8	LMP	1	First Trimester	No	2	1	1	No	No	Vaginal	Male	Yes	34.1429	Prior to Pregnancy	Prior to Pregnancy / First Trimester	TDF/FTC (300mg/200mg) only	On PrEP	On Prep And Never Missed	Yes	No	No	No	No	36	Yes					No						No		No
212699	3rd ANC follow-up	5th ANC follow-up	PrIMA-X	PrIMA-X	25	24-35	Yes	Monogamous	7	HIV Positive	8	LMP	1	First Trimester	No	2	1	1	No	No	Vaginal	Male	Yes	34.1429	Prior to Pregnancy	Prior to Pregnancy / First Trimester	TDF/FTC (300mg/200mg) only	On PrEP	On PrEP But Missed Some	Yes	No	No	No	No	36	Yes					No						No		No
212699	4th ANC follow-up	5th ANC follow-up	PrIMA-X	PrIMA-X	25	24-35	Yes	Monogamous	7	HIV Positive	8	LMP	1	First Trimester	No	2	1	1	No	No	Vaginal	Male	Yes	34.1429	Prior to Pregnancy	Prior to Pregnancy / First Trimester	TDF/FTC (300mg/200mg) only	On PrEP		Yes	No	No	No	No	36	Yes					No						No		No
212699	5th ANC follow-up	5th ANC follow-up	PrIMA-X	PrIMA-X	25	24-35	Yes	Monogamous	7	HIV Positive	8	LMP	1	First Trimester	No	2	1	1	No	No	Vaginal	Male	Yes	34.1429	Prior to Pregnancy	Prior to Pregnancy / First Trimester	TDF/FTC (300mg/200mg) only	On PrEP	On PrEP But Missed Some	Yes	No	No	No	No	36	Yes					No						No		No
212699	Transition to PNC	5th ANC follow-up	PrIMA-X	PrIMA-X	25	24-35	Yes	Monogamous	7	HIV Positive	8	LMP	1	First Trimester	No	2	1	1	No	No	Vaginal	Male	Yes	34.1429	Prior to Pregnancy	Prior to Pregnancy / First Trimester				Yes	No	No	No	No	36	Yes					No						No		No
212699	Near birth sample collection	5th ANC follow-up	PrIMA-X	PrIMA-X	25	24-35	Yes	Monogamous	7	HIV Positive	8	LMP	1	First Trimester	No	2	1	1	No	No	Vaginal	Male	Yes	34.1429	Prior to Pregnancy	Prior to Pregnancy / First Trimester				Yes	No	No	No	No	36	Yes					No						No		No
212699	6 weeks post-partum	5th ANC follow-up	PrIMA-X	PrIMA-X	25	24-35	Yes	Monogamous	7	HIV Positive	8	LMP	1	First Trimester	No	2	1	1	No	No	Vaginal	Male	Yes	34.1429	Prior to Pregnancy	Prior to Pregnancy / First Trimester	TDF/FTC (300mg/200mg) only	On PrEP	On PrEP But Missed Some	Yes	No	No	No	No	36	Yes					No						No		No
212699	14 weeks post-partum	5th ANC follow-up	PrIMA-X	PrIMA-X	25	24-35	Yes	Monogamous	7	HIV Positive	8	LMP	1	First Trimester	No	2	1	1	No	No	Vaginal	Male	Yes	34.1429	Prior to Pregnancy	Prior to Pregnancy / First Trimester	TDF/FTC (300mg/200mg) only	On PrEP	On PrEP But Missed Some	Yes	No	No	No	No	36	Yes					No						No		No
212699	6 months post-partum	5th ANC follow-up	PrIMA-X	PrIMA-X	25	24-35	Yes	Monogamous	7	HIV Positive	8	LMP	1	First Trimester	No	2	1	1	No	No	Vaginal	Male	Yes	34.1429	Prior to Pregnancy	Prior to Pregnancy / First Trimester	TDF/FTC (300mg/200mg) only	On PrEP	On Prep And Never Missed	Yes	No	No	No	No	36	Yes					No						No		No
212699	9 months post-partum	5th ANC follow-up	PrIMA-X	PrIMA-X	25	24-35	Yes	Monogamous	7	HIV Positive	8	LMP	1	First Trimester	No	2	1	1	No	No	Vaginal	Male	Yes	34.1429	Prior to Pregnancy	Prior to Pregnancy / First Trimester	TDF/FTC (300mg/200mg) only	On PrEP	On Prep And Never Missed	Yes	No	No	No	No	36	Yes					No						No		No
212699	12 months post-partum	5th ANC follow-up	PrIMA-X	PrIMA-X	25	24-35	Yes	Monogamous	7	HIV Positive	8	LMP	1	First Trimester	No	2	1	1	No	No	Vaginal	Male	Yes	34.1429	Prior to Pregnancy	Prior to Pregnancy / First Trimester	TDF/FTC (300mg/200mg) only	On PrEP	On Prep And Never Missed	Yes	No	No	No	No	36	Yes					No						No		No
212719	Enrollment	5th ANC follow-up	PrIMA-X	PrIMA-X	23.091	<24	Yes	Monogamous	4	Unknown	26	LMP	2	Second Trimester	No	2	1	1	No	Yes	Vaginal	Female	Yes	26.8571	Second Trimester	Second Trimester	TDF/FTC (300mg/200mg) only	On PrEP	On PrEP But Missed Some	Yes	No	No	No	No	38	No					No						No		No
212719	1st ANC follow-up	5th ANC follow-up	PrIMA-X	PrIMA-X	23.091	<24	Yes	Monogamous	4	Unknown	26	LMP	2	Second Trimester	No	2	1	1	No	Yes	Vaginal	Female	Yes	26.8571	Second Trimester	Second Trimester	TDF/FTC (300mg/200mg) only	On PrEP	On PrEP But Missed Some	Yes	No	No	No	No	38	No					No						No		No
212719	2nd ANC follow-up	5th ANC follow-up	PrIMA-X	PrIMA-X	23.091	<24	Yes	Monogamous	4	Unknown	26	LMP	2	Second Trimester	No	2	1	1	No	Yes	Vaginal	Female	Yes	26.8571	Second Trimester	Second Trimester	TDF/FTC (300mg/200mg) only	On PrEP	On PrEP But Missed Some	Yes	No	No	No	No	38	No					No						No		No
212719	3rd ANC follow-up	5th ANC follow-up	PrIMA-X	PrIMA-X	23.091	<24	Yes	Monogamous	4	Unknown	26	LMP	2	Second Trimester	No	2	1	1	No	Yes	Vaginal	Female	Yes	26.8571	Second Trimester	Second Trimester	TDF/FTC (300mg/200mg) only	On PrEP	On Prep And Never Missed	Yes	No	No	No	No	38	No					No						No		No
212719	4th ANC follow-up	5th ANC follow-up	PrIMA-X	PrIMA-X	23.091	<24	Yes	Monogamous	4	Unknown	26	LMP	2	Second Trimester	No	2	1	1	No	Yes	Vaginal	Female	Yes	26.8571	Second Trimester	Second Trimester	TDF/FTC (300mg/200mg) only	On PrEP	On PrEP But Missed Some	Yes	No	No	No	No	38	No					No						No		No
212719	5th ANC follow-up	5th ANC follow-up	PrIMA-X	PrIMA-X	23.091	<24	Yes	Monogamous	4	Unknown	26	LMP	2	Second Trimester	No	2	1	1	No	Yes	Vaginal	Female	Yes	26.8571	Second Trimester	Second Trimester	TDF/FTC (300mg/200mg) only	On PrEP	On PrEP But Missed Some	Yes	No	No	No	No	38	No					No						No		No
212719	Transition to PNC	5th ANC follow-up	PrIMA-X	PrIMA-X	23.091	<24	Yes	Monogamous	4	Unknown	26	LMP	2	Second Trimester	No	2	1	1	No	Yes	Vaginal	Female	Yes	26.8571	Second Trimester	Second Trimester				Yes	No	No	No	No	38	No					No						No		No
212719	Near birth sample collection	5th ANC follow-up	PrIMA-X	PrIMA-X	23.091	<24	Yes	Monogamous	4	Unknown	26	LMP	2	Second Trimester	No	2	1	1	No	Yes	Vaginal	Female	Yes	26.8571	Second Trimester	Second Trimester				Yes	No	No	No	No	38	No					No						No		No
212719	6 weeks post-partum	5th ANC follow-up	PrIMA-X	PrIMA-X	23.091	<24	Yes	Monogamous	4	Unknown	26	LMP	2	Second Trimester	No	2	1	1	No	Yes	Vaginal	Female	Yes	26.8571	Second Trimester	Second Trimester		On PrEP	Not On PrEP / Missed All	Yes	No	No	No	No	38	No					No						No		No
212719	14 weeks post-partum	5th ANC follow-up	PrIMA-X	PrIMA-X	23.091	<24	Yes	Monogamous	4	Unknown	26	LMP	2	Second Trimester	No	2	1	1	No	Yes	Vaginal	Female	Yes	26.8571	Second Trimester	Second Trimester	TDF/FTC (300mg/200mg) only	On PrEP	On PrEP But Missed Some	Yes	No	No	No	No	38	No					No						No		No
212719	6 months post-partum	5th ANC follow-up	PrIMA-X	PrIMA-X	23.091	<24	Yes	Monogamous	4	Unknown	26	LMP	2	Second Trimester	No	2	1	1	No	Yes	Vaginal	Female	Yes	26.8571	Second Trimester	Second Trimester	TDF/FTC (300mg/200mg) only	On PrEP	On PrEP But Missed Some	Yes	No	No	No	No	38	No					No						No		No
212719	9 months post-partum	5th ANC follow-up	PrIMA-X	PrIMA-X	23.091	<24	Yes	Monogamous	4	Unknown	26	LMP	2	Second Trimester	No	2	1	1	No	Yes	Vaginal	Female	Yes	26.8571	Second Trimester	Second Trimester		Not On PrEP	Not On PrEP / Missed All	Yes	No	No	No	No	38	No					No						No		No
212719	12 months post-partum	5th ANC follow-up	PrIMA-X	PrIMA-X	23.091	<24	Yes	Monogamous	4	Unknown	26	LMP	2	Second Trimester	No	2	1	1	No	Yes	Vaginal	Female	Yes	26.8571	Second Trimester	Second Trimester		Not On PrEP	Not On PrEP / Missed All	Yes	No	No	No	No	38	No					No						No		No
212749	Enrollment	2nd ANC follow-up	PrIMA-X	PrIMA-X	24.1342	<24	Yes		8	Unknown	24	LMP	1	Second Trimester	No	2	1	1	No	Yes	Vaginal	Male	Yes	12.4286	Second Trimester	Second Trimester	TDF/FTC (300mg/200mg) only	On PrEP	On PrEP But Missed Some	Yes	No	No	No	No	38	No					No						No		No
212749	1st ANC follow-up	2nd ANC follow-up	PrIMA-X	PrIMA-X	24.1342	<24	Yes		8	Unknown	24	LMP	1	Second Trimester	No	2	1	1	No	Yes	Vaginal	Male	Yes	12.4286	Second Trimester	Second Trimester	TDF/FTC (300mg/200mg) only	On PrEP	On Prep And Never Missed	Yes	No	No	No	No	38	No					No						No		No
212749	2nd ANC follow-up	2nd ANC follow-up	PrIMA-X	PrIMA-X	24.1342	<24	Yes		8	Unknown	24	LMP	1	Second Trimester	No	2	1	1	No	Yes	Vaginal	Male	Yes	12.4286	Second Trimester	Second Trimester	TDF/FTC (300mg/200mg) only	On PrEP	On PrEP But Missed Some	Yes	No	No	No	No	38	No					No						No		No
212749	Transition to PNC	2nd ANC follow-up	PrIMA-X	PrIMA-X	24.1342	<24	Yes		8	Unknown	24	LMP	1	Second Trimester	No	2	1	1	No	Yes	Vaginal	Male	Yes	12.4286	Second Trimester	Second Trimester				Yes	No	No	No	No	38	No					No						No		No
212749	Near birth sample collection	2nd ANC follow-up	PrIMA-X	PrIMA-X	24.1342	<24	Yes		8	Unknown	24	LMP	1	Second Trimester	No	2	1	1	No	Yes	Vaginal	Male	Yes	12.4286	Second Trimester	Second Trimester				Yes	No	No	No	No	38	No					No						No		No
212749	6 weeks post-partum	2nd ANC follow-up	PrIMA-X	PrIMA-X	24.1342	<24	Yes		8	Unknown	24	LMP	1	Second Trimester	No	2	1	1	No	Yes	Vaginal	Male	Yes	12.4286	Second Trimester	Second Trimester	TDF/FTC (300mg/200mg) only	On PrEP	On PrEP But Missed Some	Yes	No	No	No	No	38	No					No						No		No
212749	14 weeks post-partum	2nd ANC follow-up	PrIMA-X	PrIMA-X	24.1342	<24	Yes		8	Unknown	24	LMP	1	Second Trimester	No	2	1	1	No	Yes	Vaginal	Male	Yes	12.4286	Second Trimester	Second Trimester	TDF/FTC (300mg/200mg) only	On PrEP	On Prep And Never Missed	Yes	No	No	No	No	38	No					No						No		No
212749	6 months post-partum	2nd ANC follow-up	PrIMA-X	PrIMA-X	24.1342	<24	Yes		8	Unknown	24	LMP	1	Second Trimester	No	2	1	1	No	Yes	Vaginal	Male	Yes	12.4286	Second Trimester	Second Trimester	TDF/FTC (300mg/200mg) only	On PrEP	On Prep And Never Missed	Yes	No	No	No	No	38	No					No						No		No
212749	9 months post-partum	2nd ANC follow-up	PrIMA-X	PrIMA-X	24.1342	<24	Yes		8	Unknown	24	LMP	1	Second Trimester	No	2	1	1	No	Yes	Vaginal	Male	Yes	12.4286	Second Trimester	Second Trimester	TDF/FTC (300mg/200mg) only	On PrEP	On Prep And Never Missed	Yes	No	No	No	No	38	No					No						No		No
212749	12 months post-partum	2nd ANC follow-up	PrIMA-X	PrIMA-X	24.1342	<24	Yes		8	Unknown	24	LMP	1	Second Trimester	No	2	1	1	No	Yes	Vaginal	Male	Yes	12.4286	Second Trimester	Second Trimester	TDF/FTC (300mg/200mg) only	On PrEP	On Prep And Never Missed	Yes	No	No	No	No	38	No					No						No		No
212869	Enrollment	2nd ANC follow-up	PrIMA-X	PrIMA-X	25	24-35	Yes	Monogamous	12	HIV Negative	18	Fundal Height	1	Second Trimester	Yes	1					C-Section	Male	Yes	27.2857	First Trimester	Prior to Pregnancy / First Trimester	TDF/FTC (300mg/200mg) only	On PrEP	On Prep And Never Missed	Yes	No	No	No	No	39	No					No						No		Yes
212869	1st ANC follow-up	2nd ANC follow-up	PrIMA-X	PrIMA-X	25	24-35	Yes	Monogamous	12	HIV Negative	18	Fundal Height	1	Second Trimester	Yes	1					C-Section	Male	Yes	27.2857	First Trimester	Prior to Pregnancy / First Trimester	TDF/FTC (300mg/200mg) only	On PrEP	On PrEP But Missed Some	Yes	No	No	No	No	39	No					No						No		Yes
212869	2nd ANC follow-up	2nd ANC follow-up	PrIMA-X	PrIMA-X	25	24-35	Yes	Monogamous	12	HIV Negative	18	Fundal Height	1	Second Trimester	Yes	1					C-Section	Male	Yes	27.2857	First Trimester	Prior to Pregnancy / First Trimester	TDF/FTC (300mg/200mg) only	On PrEP	On PrEP But Missed Some	Yes	No	No	No	No	39	No					No						No		Yes
212869	Transition to PNC	2nd ANC follow-up	PrIMA-X	PrIMA-X	25	24-35	Yes	Monogamous	12	HIV Negative	18	Fundal Height	1	Second Trimester	Yes	1					C-Section	Male	Yes	27.2857	First Trimester	Prior to Pregnancy / First Trimester				Yes	No	No	No	No	39	No					No						No		Yes
212869	6 weeks post-partum	2nd ANC follow-up	PrIMA-X	PrIMA-X	25	24-35	Yes	Monogamous	12	HIV Negative	18	Fundal Height	1	Second Trimester	Yes	1					C-Section	Male	Yes	27.2857	First Trimester	Prior to Pregnancy / First Trimester	TDF/FTC (300mg/200mg) only	Not On PrEP	Not On PrEP / Missed All	Yes	No	No	No	No	39	No					No						No		Yes
212869	14 weeks post-partum	2nd ANC follow-up	PrIMA-X	PrIMA-X	25	24-35	Yes	Monogamous	12	HIV Negative	18	Fundal Height	1	Second Trimester	Yes	1					C-Section	Male	Yes	27.2857	First Trimester	Prior to Pregnancy / First Trimester		Not On PrEP	Not On PrEP / Missed All	Yes	No	No	No	No	39	No					No						No		Yes
212869	6 months post-partum	2nd ANC follow-up	PrIMA-X	PrIMA-X	25	24-35	Yes	Monogamous	12	HIV Negative	18	Fundal Height	1	Second Trimester	Yes	1					C-Section	Male	Yes	27.2857	First Trimester	Prior to Pregnancy / First Trimester		Not On PrEP	Not On PrEP / Missed All	Yes	No	No	No	No	39	No					No						No		Yes
212869	9 months post-partum	2nd ANC follow-up	PrIMA-X	PrIMA-X	25	24-35	Yes	Monogamous	12	HIV Negative	18	Fundal Height	1	Second Trimester	Yes	1					C-Section	Male	Yes	27.2857	First Trimester	Prior to Pregnancy / First Trimester		Not On PrEP	Not On PrEP / Missed All	Yes	No	No	No	No	39	No					No						No		Yes
212949	Enrollment	4th ANC follow-up	PrIMA-X	PrIMA-X	18	<24	Yes	Monogamous	8	Unknown	18	LMP	2	Second Trimester	No	1					Vaginal	Male	Yes	24.7143	First Trimester	Prior to Pregnancy / First Trimester	TDF/FTC (300mg/200mg) only	On PrEP	On PrEP But Missed Some	Yes	No	No	No	No	38	No					No						No		No
212949	1st ANC follow-up	4th ANC follow-up	PrIMA-X	PrIMA-X	18	<24	Yes	Monogamous	8	Unknown	18	LMP	2	Second Trimester	No	1					Vaginal	Male	Yes	24.7143	First Trimester	Prior to Pregnancy / First Trimester	TDF/FTC (300mg/200mg) only	On PrEP	On PrEP But Missed Some	Yes	No	No	No	No	38	No					No						No		No
212949	2nd ANC follow-up	4th ANC follow-up	PrIMA-X	PrIMA-X	18	<24	Yes	Monogamous	8	Unknown	18	LMP	2	Second Trimester	No	1					Vaginal	Male	Yes	24.7143	First Trimester	Prior to Pregnancy / First Trimester	TDF/FTC (300mg/200mg) only	On PrEP	On Prep And Never Missed	Yes	No	No	No	No	38	No					No						No		No
212949	3rd ANC follow-up	4th ANC follow-up	PrIMA-X	PrIMA-X	18	<24	Yes	Monogamous	8	Unknown	18	LMP	2	Second Trimester	No	1					Vaginal	Male	Yes	24.7143	First Trimester	Prior to Pregnancy / First Trimester	TDF/FTC (300mg/200mg) only	On PrEP	On PrEP But Missed Some	Yes	No	No	No	No	38	No					No						No		No
212949	4th ANC follow-up	4th ANC follow-up	PrIMA-X	PrIMA-X	18	<24	Yes	Monogamous	8	Unknown	18	LMP	2	Second Trimester	No	1					Vaginal	Male	Yes	24.7143	First Trimester	Prior to Pregnancy / First Trimester	TDF/FTC (300mg/200mg) only	On PrEP	On PrEP But Missed Some	Yes	No	No	No	No	38	No					No						No		No
212949	Transition to PNC	4th ANC follow-up	PrIMA-X	PrIMA-X	18	<24	Yes	Monogamous	8	Unknown	18	LMP	2	Second Trimester	No	1					Vaginal	Male	Yes	24.7143	First Trimester	Prior to Pregnancy / First Trimester				Yes	No	No	No	No	38	No					No						No		No
212949	Near birth sample collection	4th ANC follow-up	PrIMA-X	PrIMA-X	18	<24	Yes	Monogamous	8	Unknown	18	LMP	2	Second Trimester	No	1					Vaginal	Male	Yes	24.7143	First Trimester	Prior to Pregnancy / First Trimester				Yes	No	No	No	No	38	No					No						No		No
212949	6 weeks post-partum	4th ANC follow-up	PrIMA-X	PrIMA-X	18	<24	Yes	Monogamous	8	Unknown	18	LMP	2	Second Trimester	No	1					Vaginal	Male	Yes	24.7143	First Trimester	Prior to Pregnancy / First Trimester	TDF/FTC (300mg/200mg) only	Not On PrEP	Not On PrEP / Missed All	Yes	No	No	No	No	38	No					No						No		No
212949	14 weeks post-partum	4th ANC follow-up	PrIMA-X	PrIMA-X	18	<24	Yes	Monogamous	8	Unknown	18	LMP	2	Second Trimester	No	1					Vaginal	Male	Yes	24.7143	First Trimester	Prior to Pregnancy / First Trimester	TDF/FTC (300mg/200mg) only	On PrEP	On PrEP But Missed Some	Yes	No	No	No	No	38	No					No						No		No
212949	6 months post-partum	4th ANC follow-up	PrIMA-X	PrIMA-X	18	<24	Yes	Monogamous	8	Unknown	18	LMP	2	Second Trimester	No	1					Vaginal	Male	Yes	24.7143	First Trimester	Prior to Pregnancy / First Trimester	TDF/FTC (300mg/200mg) only	On PrEP	On PrEP But Missed Some	Yes	No	No	No	No	38	No					No						No		No
212949	9 months post-partum	4th ANC follow-up	PrIMA-X	PrIMA-X	18	<24	Yes	Monogamous	8	Unknown	18	LMP	2	Second Trimester	No	1					Vaginal	Male	Yes	24.7143	First Trimester	Prior to Pregnancy / First Trimester		Not On PrEP	Not On PrEP / Missed All	Yes	No	No	No	No	38	No					No						No		No
220019	Enrollment	5th ANC follow-up	PrIMA-X	PrIMA-X	28.0383	24-35	Yes	Monogamous	8	HIV Positive	17	Fundal Height	2	Second Trimester	No	3	2	2	No	No	Vaginal	Female	Yes	26.7143	First Trimester	Prior to Pregnancy / First Trimester	TDF/FTC (300mg/200mg) only	On PrEP	On Prep And Never Missed	Yes	No	No	No	No	38	No	3	No	49	No	No						No		No
220019	1st ANC follow-up	5th ANC follow-up	PrIMA-X	PrIMA-X	28.0383	24-35	Yes	Monogamous	8	HIV Positive	17	Fundal Height	2	Second Trimester	No	3	2	2	No	No	Vaginal	Female	Yes	26.7143	First Trimester	Prior to Pregnancy / First Trimester	TDF/FTC (300mg/200mg) only	On PrEP	On Prep And Never Missed	Yes	No	No	No	No	38	No	3	No	49	No	No						No		No
220019	2nd ANC follow-up	5th ANC follow-up	PrIMA-X	PrIMA-X	28.0383	24-35	Yes	Monogamous	8	HIV Positive	17	Fundal Height	2	Second Trimester	No	3	2	2	No	No	Vaginal	Female	Yes	26.7143	First Trimester	Prior to Pregnancy / First Trimester	TDF/FTC (300mg/200mg) only	On PrEP	On Prep And Never Missed	Yes	No	No	No	No	38	No	3	No	49	No	No						No		No
220019	3rd ANC follow-up	5th ANC follow-up	PrIMA-X	PrIMA-X	28.0383	24-35	Yes	Monogamous	8	HIV Positive	17	Fundal Height	2	Second Trimester	No	3	2	2	No	No	Vaginal	Female	Yes	26.7143	First Trimester	Prior to Pregnancy / First Trimester	TDF/FTC (300mg/200mg) only	On PrEP	On PrEP But Missed Some	Yes	No	No	No	No	38	No	3	No	49	No	No						No		No
220019	4th ANC follow-up	5th ANC follow-up	PrIMA-X	PrIMA-X	28.0383	24-35	Yes	Monogamous	8	HIV Positive	17	Fundal Height	2	Second Trimester	No	3	2	2	No	No	Vaginal	Female	Yes	26.7143	First Trimester	Prior to Pregnancy / First Trimester	TDF/FTC (300mg/200mg) only	On PrEP	On Prep And Never Missed	Yes	No	No	No	No	38	No	3	No	49	No	No						No		No
220019	5th ANC follow-up	5th ANC follow-up	PrIMA-X	PrIMA-X	28.0383	24-35	Yes	Monogamous	8	HIV Positive	17	Fundal Height	2	Second Trimester	No	3	2	2	No	No	Vaginal	Female	Yes	26.7143	First Trimester	Prior to Pregnancy / First Trimester	TDF/FTC (300mg/200mg) only	On PrEP	On Prep And Never Missed	Yes	No	No	No	No	38	No	3	No	49	No	No						No		No
220019	Transition to PNC	5th ANC follow-up	PrIMA-X	PrIMA-X	28.0383	24-35	Yes	Monogamous	8	HIV Positive	17	Fundal Height	2	Second Trimester	No	3	2	2	No	No	Vaginal	Female	Yes	26.7143	First Trimester	Prior to Pregnancy / First Trimester				Yes	No	No	No	No	38	No	3	No	49	No	No						No		No
220019	6 weeks post-partum	5th ANC follow-up	PrIMA-X	PrIMA-X	28.0383	24-35	Yes	Monogamous	8	HIV Positive	17	Fundal Height	2	Second Trimester	No	3	2	2	No	No	Vaginal	Female	Yes	26.7143	First Trimester	Prior to Pregnancy / First Trimester	TDF/FTC (300mg/200mg) only	On PrEP	On Prep And Never Missed	Yes	No	No	No	No	38	No	3	No	49	No	No						No		No
220019	14 weeks post-partum	5th ANC follow-up	PrIMA-X	PrIMA-X	28.0383	24-35	Yes	Monogamous	8	HIV Positive	17	Fundal Height	2	Second Trimester	No	3	2	2	No	No	Vaginal	Female	Yes	26.7143	First Trimester	Prior to Pregnancy / First Trimester	TDF/FTC (300mg/200mg) only	On PrEP	On Prep And Never Missed	Yes	No	No	No	No	38	No	3	No	49	No	No						No		No
220019	6 months post-partum	5th ANC follow-up	PrIMA-X	PrIMA-X	28.0383	24-35	Yes	Monogamous	8	HIV Positive	17	Fundal Height	2	Second Trimester	No	3	2	2	No	No	Vaginal	Female	Yes	26.7143	First Trimester	Prior to Pregnancy / First Trimester	TDF/FTC (300mg/200mg) only	On PrEP	On Prep And Never Missed	Yes	No	No	No	No	38	No	3	No	49	No	No						No		No
220019	9 months post-partum	5th ANC follow-up	PrIMA-X	PrIMA-X	28.0383	24-35	Yes	Monogamous	8	HIV Positive	17	Fundal Height	2	Second Trimester	No	3	2	2	No	No	Vaginal	Female	Yes	26.7143	First Trimester	Prior to Pregnancy / First Trimester	TDF/FTC (300mg/200mg) only	On PrEP	On Prep And Never Missed	Yes	No	No	No	No	38	No	3	No	49	No	No						No		No
220019	12 months post-partum	5th ANC follow-up	PrIMA-X	PrIMA-X	28.0383	24-35	Yes	Monogamous	8	HIV Positive	17	Fundal Height	2	Second Trimester	No	3	2	2	No	No	Vaginal	Female	Yes	26.7143	First Trimester	Prior to Pregnancy / First Trimester	TDF/FTC (300mg/200mg) only	On PrEP	On Prep And Never Missed	Yes	No	No	No	No	38	No	3	No	49	No	No						No		No
220019	18 months post-partum	5th ANC follow-up	PrIMA-X	PrIMA-X	28.0383	24-35	Yes	Monogamous	8	HIV Positive	17	Fundal Height	2	Second Trimester	No	3	2	2	No	No	Vaginal	Female	Yes	26.7143	First Trimester	Prior to Pregnancy / First Trimester	TDF/FTC (300mg/200mg) only	On PrEP	On Prep And Never Missed	Yes	No	No	No	No	38	No	3	No	49	No	No						No		No
220019	24 months post-partum	5th ANC follow-up	PrIMA-X	PrIMA-X	28.0383	24-35	Yes	Monogamous	8	HIV Positive	17	Fundal Height	2	Second Trimester	No	3	2	2	No	No	Vaginal	Female	Yes	26.7143	First Trimester	Prior to Pregnancy / First Trimester	TDF/FTC (300mg/200mg) only	On PrEP	On Prep And Never Missed	Yes	No	No	No	No	38	No	3	No	49	No	No						No		No
220019	30 months post-partum	5th ANC follow-up	PrIMA-X	PrIMA-X	28.0383	24-35	Yes	Monogamous	8	HIV Positive	17	Fundal Height	2	Second Trimester	No	3	2	2	No	No	Vaginal	Female	Yes	26.7143	First Trimester	Prior to Pregnancy / First Trimester	TDF/FTC (300mg/200mg) only	On PrEP	On Prep And Never Missed	Yes	No	No	No	No	38	No	3	No	49	No	No						No		No
220029	Enrollment	5th ANC follow-up	PrIMA-X	PrIMA-X	24.8652	<24	Yes	Monogamous	12	HIV Negative	16	Fundal Height	1	Second Trimester	No	3	2	2	No	No	Vaginal	Female	Yes	23.8571	Second Trimester	Second Trimester	TDF/FTC (300mg/200mg) only	On PrEP	On Prep And Never Missed	Yes	No	No	No	No	38	No	3	No		No	No						No		No
220029	1st ANC follow-up	5th ANC follow-up	PrIMA-X	PrIMA-X	24.8652	<24	Yes	Monogamous	12	HIV Negative	16	Fundal Height	1	Second Trimester	No	3	2	2	No	No	Vaginal	Female	Yes	23.8571	Second Trimester	Second Trimester	TDF/FTC (300mg/200mg) only	On PrEP	On Prep And Never Missed	Yes	No	No	No	No	38	No	3	No		No	No						No		No
220029	2nd ANC follow-up	5th ANC follow-up	PrIMA-X	PrIMA-X	24.8652	<24	Yes	Monogamous	12	HIV Negative	16	Fundal Height	1	Second Trimester	No	3	2	2	No	No	Vaginal	Female	Yes	23.8571	Second Trimester	Second Trimester	TDF/FTC (300mg/200mg) only	On PrEP	On Prep And Never Missed	Yes	No	No	No	No	38	No	3	No		No	No						No		No
220029	3rd ANC follow-up	5th ANC follow-up	PrIMA-X	PrIMA-X	24.8652	<24	Yes	Monogamous	12	HIV Negative	16	Fundal Height	1	Second Trimester	No	3	2	2	No	No	Vaginal	Female	Yes	23.8571	Second Trimester	Second Trimester	TDF/FTC (300mg/200mg) only	On PrEP	On Prep And Never Missed	Yes	No	No	No	No	38	No	3	No		No	No						No		No
220029	4th ANC follow-up	5th ANC follow-up	PrIMA-X	PrIMA-X	24.8652	<24	Yes	Monogamous	12	HIV Negative	16	Fundal Height	1	Second Trimester	No	3	2	2	No	No	Vaginal	Female	Yes	23.8571	Second Trimester	Second Trimester	TDF/FTC (300mg/200mg) only	On PrEP	On Prep And Never Missed	Yes	No	No	No	No	38	No	3	No		No	No						No		No
220029	5th ANC follow-up	5th ANC follow-up	PrIMA-X	PrIMA-X	24.8652	<24	Yes	Monogamous	12	HIV Negative	16	Fundal Height	1	Second Trimester	No	3	2	2	No	No	Vaginal	Female	Yes	23.8571	Second Trimester	Second Trimester	TDF/FTC (300mg/200mg) only	On PrEP	On Prep And Never Missed	Yes	No	No	No	No	38	No	3	No		No	No						No		No
220029	Transition to PNC	5th ANC follow-up	PrIMA-X	PrIMA-X	24.8652	<24	Yes	Monogamous	12	HIV Negative	16	Fundal Height	1	Second Trimester	No	3	2	2	No	No	Vaginal	Female	Yes	23.8571	Second Trimester	Second Trimester				Yes	No	No	No	No	38	No	3	No		No	No						No		No
220029	6 weeks post-partum	5th ANC follow-up	PrIMA-X	PrIMA-X	24.8652	<24	Yes	Monogamous	12	HIV Negative	16	Fundal Height	1	Second Trimester	No	3	2	2	No	No	Vaginal	Female	Yes	23.8571	Second Trimester	Second Trimester	TDF/FTC (300mg/200mg) only	On PrEP	On Prep And Never Missed	Yes	No	No	No	No	38	No	3	No		No	No						No		No
220029	14 weeks post-partum	5th ANC follow-up	PrIMA-X	PrIMA-X	24.8652	<24	Yes	Monogamous	12	HIV Negative	16	Fundal Height	1	Second Trimester	No	3	2	2	No	No	Vaginal	Female	Yes	23.8571	Second Trimester	Second Trimester	TDF/FTC (300mg/200mg) only	On PrEP	On Prep And Never Missed	Yes	No	No	No	No	38	No	3	No		No	No						No		No
220029	6 months post-partum	5th ANC follow-up	PrIMA-X	PrIMA-X	24.8652	<24	Yes	Monogamous	12	HIV Negative	16	Fundal Height	1	Second Trimester	No	3	2	2	No	No	Vaginal	Female	Yes	23.8571	Second Trimester	Second Trimester	TDF/FTC (300mg/200mg) only	On PrEP	On Prep And Never Missed	Yes	No	No	No	No	38	No	3	No		No	No						No		No
220029	9 months post-partum	5th ANC follow-up	PrIMA-X	PrIMA-X	24.8652	<24	Yes	Monogamous	12	HIV Negative	16	Fundal Height	1	Second Trimester	No	3	2	2	No	No	Vaginal	Female	Yes	23.8571	Second Trimester	Second Trimester	TDF/FTC (300mg/200mg) only	On PrEP	On Prep And Never Missed	Yes	No	No	No	No	38	No	3	No		No	No						No		No
220029	12 months post-partum	5th ANC follow-up	PrIMA-X	PrIMA-X	24.8652	<24	Yes	Monogamous	12	HIV Negative	16	Fundal Height	1	Second Trimester	No	3	2	2	No	No	Vaginal	Female	Yes	23.8571	Second Trimester	Second Trimester	TDF/FTC (300mg/200mg) only	On PrEP	On Prep And Never Missed	Yes	No	No	No	No	38	No	3	No		No	No						No		No
220029	18 months post-partum	5th ANC follow-up	PrIMA-X	PrIMA-X	24.8652	<24	Yes	Monogamous	12	HIV Negative	16	Fundal Height	1	Second Trimester	No	3	2	2	No	No	Vaginal	Female	Yes	23.8571	Second Trimester	Second Trimester	TDF/FTC (300mg/200mg) only	On PrEP	On Prep And Never Missed	Yes	No	No	No	No	38	No	3	No		No	No						No		No
220029	24 months post-partum	5th ANC follow-up	PrIMA-X	PrIMA-X	24.8652	<24	Yes	Monogamous	12	HIV Negative	16	Fundal Height	1	Second Trimester	No	3	2	2	No	No	Vaginal	Female	Yes	23.8571	Second Trimester	Second Trimester	TDF/FTC (300mg/200mg) only	On PrEP	On Prep And Never Missed	Yes	No	No	No	No	38	No	3	No		No	No						No		No
220029	30 months post-partum	5th ANC follow-up	PrIMA-X	PrIMA-X	24.8652	<24	Yes	Monogamous	12	HIV Negative	16	Fundal Height	1	Second Trimester	No	3	2	2	No	No	Vaginal	Female	Yes	23.8571	Second Trimester	Second Trimester	TDF/FTC (300mg/200mg) only	On PrEP	On Prep And Never Missed	Yes	No	No	No	No	38	No	3	No		No	No						No		No
220039	Enrollment	2nd ANC follow-up	PrIMA-X	PrIMA-X	20.1834	<24	Yes	Monogamous	13	Unknown	28	Fundal Height	1	Third Trimester	Yes	1					Vaginal	Male	Yes	12.1429	Second Trimester	Second Trimester	TDF/FTC (300mg/200mg) only	On PrEP	On Prep And Never Missed	Yes	No	No	No	No	38	No	3.2	No	49	No	No						No		No
220039	1st ANC follow-up	2nd ANC follow-up	PrIMA-X	PrIMA-X	20.1834	<24	Yes	Monogamous	13	Unknown	28	Fundal Height	1	Third Trimester	Yes	1					Vaginal	Male	Yes	12.1429	Second Trimester	Second Trimester	TDF/FTC (300mg/200mg) only	On PrEP	On Prep And Never Missed	Yes	No	No	No	No	38	No	3.2	No	49	No	No						No		No
220039	2nd ANC follow-up	2nd ANC follow-up	PrIMA-X	PrIMA-X	20.1834	<24	Yes	Monogamous	13	Unknown	28	Fundal Height	1	Third Trimester	Yes	1					Vaginal	Male	Yes	12.1429	Second Trimester	Second Trimester	TDF/FTC (300mg/200mg) only	On PrEP	On Prep And Never Missed	Yes	No	No	No	No	38	No	3.2	No	49	No	No						No		No
220039	Transition to PNC	2nd ANC follow-up	PrIMA-X	PrIMA-X	20.1834	<24	Yes	Monogamous	13	Unknown	28	Fundal Height	1	Third Trimester	Yes	1					Vaginal	Male	Yes	12.1429	Second Trimester	Second Trimester				Yes	No	No	No	No	38	No	3.2	No	49	No	No						No		No
220039	6 weeks post-partum	2nd ANC follow-up	PrIMA-X	PrIMA-X	20.1834	<24	Yes	Monogamous	13	Unknown	28	Fundal Height	1	Third Trimester	Yes	1					Vaginal	Male	Yes	12.1429	Second Trimester	Second Trimester	TDF/FTC (300mg/200mg) only	On PrEP	On Prep And Never Missed	Yes	No	No	No	No	38	No	3.2	No	49	No	No						No		No
220039	14 weeks post-partum	2nd ANC follow-up	PrIMA-X	PrIMA-X	20.1834	<24	Yes	Monogamous	13	Unknown	28	Fundal Height	1	Third Trimester	Yes	1					Vaginal	Male	Yes	12.1429	Second Trimester	Second Trimester	TDF/FTC (300mg/200mg) only	On PrEP	On Prep And Never Missed	Yes	No	No	No	No	38	No	3.2	No	49	No	No						No		No
220039	6 months post-partum	2nd ANC follow-up	PrIMA-X	PrIMA-X	20.1834	<24	Yes	Monogamous	13	Unknown	28	Fundal Height	1	Third Trimester	Yes	1					Vaginal	Male	Yes	12.1429	Second Trimester	Second Trimester	TDF/FTC (300mg/200mg) only	On PrEP	On Prep And Never Missed	Yes	No	No	No	No	38	No	3.2	No	49	No	No						No		No
220039	9 months post-partum	2nd ANC follow-up	PrIMA-X	PrIMA-X	20.1834	<24	Yes	Monogamous	13	Unknown	28	Fundal Height	1	Third Trimester	Yes	1					Vaginal	Male	Yes	12.1429	Second Trimester	Second Trimester	TDF/FTC (300mg/200mg) only	On PrEP	On Prep And Never Missed	Yes	No	No	No	No	38	No	3.2	No	49	No	No						No		No
220039	12 months post-partum	2nd ANC follow-up	PrIMA-X	PrIMA-X	20.1834	<24	Yes	Monogamous	13	Unknown	28	Fundal Height	1	Third Trimester	Yes	1					Vaginal	Male	Yes	12.1429	Second Trimester	Second Trimester	TDF/FTC (300mg/200mg) only	On PrEP	On Prep And Never Missed	Yes	No	No	No	No	38	No	3.2	No	49	No	No						No		No
220039	18 months post-partum	2nd ANC follow-up	PrIMA-X	PrIMA-X	20.1834	<24	Yes	Monogamous	13	Unknown	28	Fundal Height	1	Third Trimester	Yes	1					Vaginal	Male	Yes	12.1429	Second Trimester	Second Trimester	TDF/FTC (300mg/200mg) only	On PrEP	On Prep And Never Missed	Yes	No	No	No	No	38	No	3.2	No	49	No	No						No		No
220039	24 months post-partum	2nd ANC follow-up	PrIMA-X	PrIMA-X	20.1834	<24	Yes	Monogamous	13	Unknown	28	Fundal Height	1	Third Trimester	Yes	1					Vaginal	Male	Yes	12.1429	Second Trimester	Second Trimester	TDF/FTC (300mg/200mg) only	On PrEP	On Prep And Never Missed	Yes	No	No	No	No	38	No	3.2	No	49	No	No						No		No
220039	30 months post-partum	2nd ANC follow-up	PrIMA-X	PrIMA-X	20.1834	<24	Yes	Monogamous	13	Unknown	28	Fundal Height	1	Third Trimester	Yes	1					Vaginal	Male	Yes	12.1429	Second Trimester	Second Trimester	TDF/FTC (300mg/200mg) only	On PrEP	On Prep And Never Missed	Yes	No	No	No	No	38	No	3.2	No	49	No	No						No		No
220039	36 months post-partum	2nd ANC follow-up	PrIMA-X	PrIMA-X	20.1834	<24	Yes	Monogamous	13	Unknown	28	Fundal Height	1	Third Trimester	Yes	1					Vaginal	Male	Yes	12.1429	Second Trimester	Second Trimester	TDF/FTC (300mg/200mg) only	On PrEP	On Prep And Never Missed	Yes	No	No	No	No	38	No	3.2	No	49	No	No						No		No
220069	Enrollment	2nd ANC follow-up	PrIMA-X	PrIMA-X	30.4476	24-35	Yes	Polygamous	8	Unknown	29	Fundal Height	2	Third Trimester	No	3	2	2	No	No	Vaginal	Male	Yes	18.1429	Second Trimester	Second Trimester	TDF/FTC (300mg/200mg) only	On PrEP	On Prep And Never Missed	Yes	No	No	No	No	38	No	4.2	No	49	No	No						No		No
220069	1st ANC follow-up	2nd ANC follow-up	PrIMA-X	PrIMA-X	30.4476	24-35	Yes	Polygamous	8	Unknown	29	Fundal Height	2	Third Trimester	No	3	2	2	No	No	Vaginal	Male	Yes	18.1429	Second Trimester	Second Trimester	TDF/FTC (300mg/200mg) only	On PrEP	On Prep And Never Missed	Yes	No	No	No	No	38	No	4.2	No	49	No	No						No		No
220069	2nd ANC follow-up	2nd ANC follow-up	PrIMA-X	PrIMA-X	30.4476	24-35	Yes	Polygamous	8	Unknown	29	Fundal Height	2	Third Trimester	No	3	2	2	No	No	Vaginal	Male	Yes	18.1429	Second Trimester	Second Trimester	TDF/FTC (300mg/200mg) only	On PrEP	On Prep And Never Missed	Yes	No	No	No	No	38	No	4.2	No	49	No	No						No		No
220069	Transition to PNC	2nd ANC follow-up	PrIMA-X	PrIMA-X	30.4476	24-35	Yes	Polygamous	8	Unknown	29	Fundal Height	2	Third Trimester	No	3	2	2	No	No	Vaginal	Male	Yes	18.1429	Second Trimester	Second Trimester				Yes	No	No	No	No	38	No	4.2	No	49	No	No						No		No
220069	6 weeks post-partum	2nd ANC follow-up	PrIMA-X	PrIMA-X	30.4476	24-35	Yes	Polygamous	8	Unknown	29	Fundal Height	2	Third Trimester	No	3	2	2	No	No	Vaginal	Male	Yes	18.1429	Second Trimester	Second Trimester	TDF/FTC (300mg/200mg) only	On PrEP	On Prep And Never Missed	Yes	No	No	No	No	38	No	4.2	No	49	No	No						No		No
220069	14 weeks post-partum	2nd ANC follow-up	PrIMA-X	PrIMA-X	30.4476	24-35	Yes	Polygamous	8	Unknown	29	Fundal Height	2	Third Trimester	No	3	2	2	No	No	Vaginal	Male	Yes	18.1429	Second Trimester	Second Trimester	TDF/FTC (300mg/200mg) only	On PrEP	On Prep And Never Missed	Yes	No	No	No	No	38	No	4.2	No	49	No	No						No		No
220069	6 months post-partum	2nd ANC follow-up	PrIMA-X	PrIMA-X	30.4476	24-35	Yes	Polygamous	8	Unknown	29	Fundal Height	2	Third Trimester	No	3	2	2	No	No	Vaginal	Male	Yes	18.1429	Second Trimester	Second Trimester	TDF/FTC (300mg/200mg) only	On PrEP	On Prep And Never Missed	Yes	No	No	No	No	38	No	4.2	No	49	No	No						No		No
220069	9 months post-partum	2nd ANC follow-up	PrIMA-X	PrIMA-X	30.4476	24-35	Yes	Polygamous	8	Unknown	29	Fundal Height	2	Third Trimester	No	3	2	2	No	No	Vaginal	Male	Yes	18.1429	Second Trimester	Second Trimester	TDF/FTC (300mg/200mg) only	On PrEP	On Prep And Never Missed	Yes	No	No	No	No	38	No	4.2	No	49	No	No						No		No
220069	12 months post-partum	2nd ANC follow-up	PrIMA-X	PrIMA-X	30.4476	24-35	Yes	Polygamous	8	Unknown	29	Fundal Height	2	Third Trimester	No	3	2	2	No	No	Vaginal	Male	Yes	18.1429	Second Trimester	Second Trimester	TDF/FTC (300mg/200mg) only	On PrEP	On Prep And Never Missed	Yes	No	No	No	No	38	No	4.2	No	49	No	No						No		No
220069	18 months post-partum	2nd ANC follow-up	PrIMA-X	PrIMA-X	30.4476	24-35	Yes	Polygamous	8	Unknown	29	Fundal Height	2	Third Trimester	No	3	2	2	No	No	Vaginal	Male	Yes	18.1429	Second Trimester	Second Trimester	TDF/FTC (300mg/200mg) only	On PrEP	On Prep And Never Missed	Yes	No	No	No	No	38	No	4.2	No	49	No	No						No		No
220069	24 months post-partum	2nd ANC follow-up	PrIMA-X	PrIMA-X	30.4476	24-35	Yes	Polygamous	8	Unknown	29	Fundal Height	2	Third Trimester	No	3	2	2	No	No	Vaginal	Male	Yes	18.1429	Second Trimester	Second Trimester	TDF/FTC (300mg/200mg) only	On PrEP	On Prep And Never Missed	Yes	No	No	No	No	38	No	4.2	No	49	No	No						No		No
220069	30 months post-partum	2nd ANC follow-up	PrIMA-X	PrIMA-X	30.4476	24-35	Yes	Polygamous	8	Unknown	29	Fundal Height	2	Third Trimester	No	3	2	2	No	No	Vaginal	Male	Yes	18.1429	Second Trimester	Second Trimester	TDF/FTC (300mg/200mg) only	On PrEP	On Prep And Never Missed	Yes	No	No	No	No	38	No	4.2	No	49	No	No						No		No
220099	Enrollment	1st ANC follow-up	PrIMA-X	PrIMA-X	35.0773	35+	Yes	Monogamous	13	HIV Positive	32	Fundal Height	2	Third Trimester	No	6	4	4	Yes	No	Vaginal	Female	Yes	11.4286	Second Trimester	Second Trimester	TDF/FTC (300mg/200mg) only	On PrEP	On Prep And Never Missed	Yes	No	No	No	No	38	No	2.9	No	49	No	No						No		No
220099	1st ANC follow-up	1st ANC follow-up	PrIMA-X	PrIMA-X	35.0773	35+	Yes	Monogamous	13	HIV Positive	32	Fundal Height	2	Third Trimester	No	6	4	4	Yes	No	Vaginal	Female	Yes	11.4286	Second Trimester	Second Trimester	TDF/FTC (300mg/200mg) only	On PrEP	On Prep And Never Missed	Yes	No	No	No	No	38	No	2.9	No	49	No	No						No		No
220099	Transition to PNC	1st ANC follow-up	PrIMA-X	PrIMA-X	35.0773	35+	Yes	Monogamous	13	HIV Positive	32	Fundal Height	2	Third Trimester	No	6	4	4	Yes	No	Vaginal	Female	Yes	11.4286	Second Trimester	Second Trimester				Yes	No	No	No	No	38	No	2.9	No	49	No	No						No		No
220099	6 weeks post-partum	1st ANC follow-up	PrIMA-X	PrIMA-X	35.0773	35+	Yes	Monogamous	13	HIV Positive	32	Fundal Height	2	Third Trimester	No	6	4	4	Yes	No	Vaginal	Female	Yes	11.4286	Second Trimester	Second Trimester	TDF/FTC (300mg/200mg) only	On PrEP	On Prep And Never Missed	Yes	No	No	No	No	38	No	2.9	No	49	No	No						No		No
220099	14 weeks post-partum	1st ANC follow-up	PrIMA-X	PrIMA-X	35.0773	35+	Yes	Monogamous	13	HIV Positive	32	Fundal Height	2	Third Trimester	No	6	4	4	Yes	No	Vaginal	Female	Yes	11.4286	Second Trimester	Second Trimester	TDF/FTC (300mg/200mg) only	On PrEP	On Prep And Never Missed	Yes	No	No	No	No	38	No	2.9	No	49	No	No						No		No
220099	6 months post-partum	1st ANC follow-up	PrIMA-X	PrIMA-X	35.0773	35+	Yes	Monogamous	13	HIV Positive	32	Fundal Height	2	Third Trimester	No	6	4	4	Yes	No	Vaginal	Female	Yes	11.4286	Second Trimester	Second Trimester	TDF/FTC (300mg/200mg) only	On PrEP	On Prep And Never Missed	Yes	No	No	No	No	38	No	2.9	No	49	No	No						No		No
220099	9 months post-partum	1st ANC follow-up	PrIMA-X	PrIMA-X	35.0773	35+	Yes	Monogamous	13	HIV Positive	32	Fundal Height	2	Third Trimester	No	6	4	4	Yes	No	Vaginal	Female	Yes	11.4286	Second Trimester	Second Trimester	TDF/FTC (300mg/200mg) only	On PrEP	On Prep And Never Missed	Yes	No	No	No	No	38	No	2.9	No	49	No	No						No		No
220099	12 months post-partum	1st ANC follow-up	PrIMA-X	PrIMA-X	35.0773	35+	Yes	Monogamous	13	HIV Positive	32	Fundal Height	2	Third Trimester	No	6	4	4	Yes	No	Vaginal	Female	Yes	11.4286	Second Trimester	Second Trimester	TDF/FTC (300mg/200mg) only	On PrEP	On Prep And Never Missed	Yes	No	No	No	No	38	No	2.9	No	49	No	No						No		No
220099	18 months post-partum	1st ANC follow-up	PrIMA-X	PrIMA-X	35.0773	35+	Yes	Monogamous	13	HIV Positive	32	Fundal Height	2	Third Trimester	No	6	4	4	Yes	No	Vaginal	Female	Yes	11.4286	Second Trimester	Second Trimester	TDF/FTC (300mg/200mg) only	On PrEP	On Prep And Never Missed	Yes	No	No	No	No	38	No	2.9	No	49	No	No						No		No
220099	24 months post-partum	1st ANC follow-up	PrIMA-X	PrIMA-X	35.0773	35+	Yes	Monogamous	13	HIV Positive	32	Fundal Height	2	Third Trimester	No	6	4	4	Yes	No	Vaginal	Female	Yes	11.4286	Second Trimester	Second Trimester	TDF/FTC (300mg/200mg) only	On PrEP	On Prep And Never Missed	Yes	No	No	No	No	38	No	2.9	No	49	No	No						No		No
220099	30 months post-partum	1st ANC follow-up	PrIMA-X	PrIMA-X	35.0773	35+	Yes	Monogamous	13	HIV Positive	32	Fundal Height	2	Third Trimester	No	6	4	4	Yes	No	Vaginal	Female	Yes	11.4286	Second Trimester	Second Trimester	TDF/FTC (300mg/200mg) only	On PrEP	On Prep And Never Missed	Yes	No	No	No	No	38	No	2.9	No	49	No	No						No		No
220099	36 months post-partum	1st ANC follow-up	PrIMA-X	PrIMA-X	35.0773	35+	Yes	Monogamous	13	HIV Positive	32	Fundal Height	2	Third Trimester	No	6	4	4	Yes	No	Vaginal	Female	Yes	11.4286	Second Trimester	Second Trimester	TDF/FTC (300mg/200mg) only	On PrEP	On Prep And Never Missed	Yes	No	No	No	No	38	No	2.9	No	49	No	No						No		No
220139	Enrollment	1st ANC follow-up	PrIMA-X	PrIMA-X	22.6475	<24	Yes	Monogamous	11	HIV Negative	26	Fundal Height	2	Second Trimester	No	2	1	1	No	No	Vaginal	Male	Yes	7.57143	Second Trimester	Second Trimester	TDF/FTC (300mg/200mg) only	On PrEP	On Prep And Never Missed	Yes	No	No	No	No	38	No	2.5	No		Yes	No						No		No
220139	1st ANC follow-up	1st ANC follow-up	PrIMA-X	PrIMA-X	22.6475	<24	Yes	Monogamous	11	HIV Negative	26	Fundal Height	2	Second Trimester	No	2	1	1	No	No	Vaginal	Male	Yes	7.57143	Second Trimester	Second Trimester	TDF/FTC (300mg/200mg) only	On PrEP	On Prep And Never Missed	Yes	No	No	No	No	38	No	2.5	No		Yes	No						No		No
220139	Transition to PNC	1st ANC follow-up	PrIMA-X	PrIMA-X	22.6475	<24	Yes	Monogamous	11	HIV Negative	26	Fundal Height	2	Second Trimester	No	2	1	1	No	No	Vaginal	Male	Yes	7.57143	Second Trimester	Second Trimester				Yes	No	No	No	No	38	No	2.5	No		Yes	No						No		No
220139	6 weeks post-partum	1st ANC follow-up	PrIMA-X	PrIMA-X	22.6475	<24	Yes	Monogamous	11	HIV Negative	26	Fundal Height	2	Second Trimester	No	2	1	1	No	No	Vaginal	Male	Yes	7.57143	Second Trimester	Second Trimester	TDF/FTC (300mg/200mg) only	On PrEP	On Prep And Never Missed	Yes	No	No	No	No	38	No	2.5	No		Yes	No						No		No
220139	14 weeks post-partum	1st ANC follow-up	PrIMA-X	PrIMA-X	22.6475	<24	Yes	Monogamous	11	HIV Negative	26	Fundal Height	2	Second Trimester	No	2	1	1	No	No	Vaginal	Male	Yes	7.57143	Second Trimester	Second Trimester	TDF/FTC (300mg/200mg) only	On PrEP	On Prep And Never Missed	Yes	No	No	No	No	38	No	2.5	No		Yes	No						No		No
220139	6 months post-partum	1st ANC follow-up	PrIMA-X	PrIMA-X	22.6475	<24	Yes	Monogamous	11	HIV Negative	26	Fundal Height	2	Second Trimester	No	2	1	1	No	No	Vaginal	Male	Yes	7.57143	Second Trimester	Second Trimester	TDF/FTC (300mg/200mg) only	On PrEP	On Prep And Never Missed	Yes	No	No	No	No	38	No	2.5	No		Yes	No						No		No
220139	9 months post-partum	1st ANC follow-up	PrIMA-X	PrIMA-X	22.6475	<24	Yes	Monogamous	11	HIV Negative	26	Fundal Height	2	Second Trimester	No	2	1	1	No	No	Vaginal	Male	Yes	7.57143	Second Trimester	Second Trimester	TDF/FTC (300mg/200mg) only	On PrEP	On Prep And Never Missed	Yes	No	No	No	No	38	No	2.5	No		Yes	No						No		No
220139	12 months post-partum	1st ANC follow-up	PrIMA-X	PrIMA-X	22.6475	<24	Yes	Monogamous	11	HIV Negative	26	Fundal Height	2	Second Trimester	No	2	1	1	No	No	Vaginal	Male	Yes	7.57143	Second Trimester	Second Trimester	TDF/FTC (300mg/200mg) only	On PrEP	On Prep And Never Missed	Yes	No	No	No	No	38	No	2.5	No		Yes	No						No		No
220139	18 months post-partum	1st ANC follow-up	PrIMA-X	PrIMA-X	22.6475	<24	Yes	Monogamous	11	HIV Negative	26	Fundal Height	2	Second Trimester	No	2	1	1	No	No	Vaginal	Male	Yes	7.57143	Second Trimester	Second Trimester	TDF/FTC (300mg/200mg) only	On PrEP	On Prep And Never Missed	Yes	No	No	No	No	38	No	2.5	No		Yes	No						No		No
220139	24 months post-partum	1st ANC follow-up	PrIMA-X	PrIMA-X	22.6475	<24	Yes	Monogamous	11	HIV Negative	26	Fundal Height	2	Second Trimester	No	2	1	1	No	No	Vaginal	Male	Yes	7.57143	Second Trimester	Second Trimester	TDF/FTC (300mg/200mg) only	On PrEP	On Prep And Never Missed	Yes	No	No	No	No	38	No	2.5	No		Yes	No						No		No
220139	30 months post-partum	1st ANC follow-up	PrIMA-X	PrIMA-X	22.6475	<24	Yes	Monogamous	11	HIV Negative	26	Fundal Height	2	Second Trimester	No	2	1	1	No	No	Vaginal	Male	Yes	7.57143	Second Trimester	Second Trimester	TDF/FTC (300mg/200mg) only	On PrEP	On Prep And Never Missed	Yes	No	No	No	No	38	No	2.5	No		Yes	No						No		No
220139	36 months post-partum	1st ANC follow-up	PrIMA-X	PrIMA-X	22.6475	<24	Yes	Monogamous	11	HIV Negative	26	Fundal Height	2	Second Trimester	No	2	1	1	No	No	Vaginal	Male	Yes	7.57143	Second Trimester	Second Trimester	TDF/FTC (300mg/200mg) only	On PrEP	On Prep And Never Missed	Yes	No	No	No	No	38	No	2.5	No		Yes	No						No		No
220149	Enrollment	3rd ANC follow-up	PrIMA-X	PrIMA-X	22.4531	<24	Yes	Monogamous	12	HIV Negative	24	Fundal Height	2	Second Trimester	No	2	1	1	No	No	Vaginal	Female	Yes	15.5714	Second Trimester	Second Trimester	TDF/FTC (300mg/200mg) only	On PrEP	On PrEP But Missed Some	Yes	No	No	No	No	37	No	3.2	No	49	No	No						No		No
220149	1st ANC follow-up	3rd ANC follow-up	PrIMA-X	PrIMA-X	22.4531	<24	Yes	Monogamous	12	HIV Negative	24	Fundal Height	2	Second Trimester	No	2	1	1	No	No	Vaginal	Female	Yes	15.5714	Second Trimester	Second Trimester	TDF/FTC (300mg/200mg) only	On PrEP	On Prep And Never Missed	Yes	No	No	No	No	37	No	3.2	No	49	No	No						No		No
220149	2nd ANC follow-up	3rd ANC follow-up	PrIMA-X	PrIMA-X	22.4531	<24	Yes	Monogamous	12	HIV Negative	24	Fundal Height	2	Second Trimester	No	2	1	1	No	No	Vaginal	Female	Yes	15.5714	Second Trimester	Second Trimester	TDF/FTC (300mg/200mg) only	On PrEP	On PrEP But Missed Some	Yes	No	No	No	No	37	No	3.2	No	49	No	No						No		No
220149	3rd ANC follow-up	3rd ANC follow-up	PrIMA-X	PrIMA-X	22.4531	<24	Yes	Monogamous	12	HIV Negative	24	Fundal Height	2	Second Trimester	No	2	1	1	No	No	Vaginal	Female	Yes	15.5714	Second Trimester	Second Trimester	TDF/FTC (300mg/200mg) only	On PrEP	On Prep And Never Missed	Yes	No	No	No	No	37	No	3.2	No	49	No	No						No		No
220149	Transition to PNC	3rd ANC follow-up	PrIMA-X	PrIMA-X	22.4531	<24	Yes	Monogamous	12	HIV Negative	24	Fundal Height	2	Second Trimester	No	2	1	1	No	No	Vaginal	Female	Yes	15.5714	Second Trimester	Second Trimester				Yes	No	No	No	No	37	No	3.2	No	49	No	No						No		No
220149	6 weeks post-partum	3rd ANC follow-up	PrIMA-X	PrIMA-X	22.4531	<24	Yes	Monogamous	12	HIV Negative	24	Fundal Height	2	Second Trimester	No	2	1	1	No	No	Vaginal	Female	Yes	15.5714	Second Trimester	Second Trimester	TDF/FTC (300mg/200mg) only	On PrEP	On Prep And Never Missed	Yes	No	No	No	No	37	No	3.2	No	49	No	No						No		No
220149	14 weeks post-partum	3rd ANC follow-up	PrIMA-X	PrIMA-X	22.4531	<24	Yes	Monogamous	12	HIV Negative	24	Fundal Height	2	Second Trimester	No	2	1	1	No	No	Vaginal	Female	Yes	15.5714	Second Trimester	Second Trimester	TDF/FTC (300mg/200mg) only	On PrEP	On Prep And Never Missed	Yes	No	No	No	No	37	No	3.2	No	49	No	No						No		No
220149	6 months post-partum	3rd ANC follow-up	PrIMA-X	PrIMA-X	22.4531	<24	Yes	Monogamous	12	HIV Negative	24	Fundal Height	2	Second Trimester	No	2	1	1	No	No	Vaginal	Female	Yes	15.5714	Second Trimester	Second Trimester	TDF/FTC (300mg/200mg) only	On PrEP	On Prep And Never Missed	Yes	No	No	No	No	37	No	3.2	No	49	No	No						No		No
220149	9 months post-partum	3rd ANC follow-up	PrIMA-X	PrIMA-X	22.4531	<24	Yes	Monogamous	12	HIV Negative	24	Fundal Height	2	Second Trimester	No	2	1	1	No	No	Vaginal	Female	Yes	15.5714	Second Trimester	Second Trimester	TDF/FTC (300mg/200mg) only	On PrEP	On Prep And Never Missed	Yes	No	No	No	No	37	No	3.2	No	49	No	No						No		No
220149	12 months post-partum	3rd ANC follow-up	PrIMA-X	PrIMA-X	22.4531	<24	Yes	Monogamous	12	HIV Negative	24	Fundal Height	2	Second Trimester	No	2	1	1	No	No	Vaginal	Female	Yes	15.5714	Second Trimester	Second Trimester	TDF/FTC (300mg/200mg) only	On PrEP	On Prep And Never Missed	Yes	No	No	No	No	37	No	3.2	No	49	No	No						No		No
220149	18 months post-partum	3rd ANC follow-up	PrIMA-X	PrIMA-X	22.4531	<24	Yes	Monogamous	12	HIV Negative	24	Fundal Height	2	Second Trimester	No	2	1	1	No	No	Vaginal	Female	Yes	15.5714	Second Trimester	Second Trimester	TDF/FTC (300mg/200mg) only	On PrEP	On Prep And Never Missed	Yes	No	No	No	No	37	No	3.2	No	49	No	No						No		No
220149	24 months post-partum	3rd ANC follow-up	PrIMA-X	PrIMA-X	22.4531	<24	Yes	Monogamous	12	HIV Negative	24	Fundal Height	2	Second Trimester	No	2	1	1	No	No	Vaginal	Female	Yes	15.5714	Second Trimester	Second Trimester	TDF/FTC (300mg/200mg) only	On PrEP	On Prep And Never Missed	Yes	No	No	No	No	37	No	3.2	No	49	No	No						No		No
220149	30 months post-partum	3rd ANC follow-up	PrIMA-X	PrIMA-X	22.4531	<24	Yes	Monogamous	12	HIV Negative	24	Fundal Height	2	Second Trimester	No	2	1	1	No	No	Vaginal	Female	Yes	15.5714	Second Trimester	Second Trimester	TDF/FTC (300mg/200mg) only	On PrEP	On Prep And Never Missed	Yes	No	No	No	No	37	No	3.2	No	49	No	No						No		No
220169	Enrollment	2nd ANC follow-up	PrIMA-X	PrIMA-X	22.5572	<24	Yes	Monogamous	12	HIV Negative	28	Fundal Height	3	Third Trimester	No	3	2	2	No	No	Vaginal	Male	Yes	18.7143	Second Trimester	Second Trimester	TDF/FTC (300mg/200mg) only	On PrEP	On Prep And Never Missed	Yes	No	No	No	No	38	No	3.6	No		No	No						No		No
220169	1st ANC follow-up	2nd ANC follow-up	PrIMA-X	PrIMA-X	22.5572	<24	Yes	Monogamous	12	HIV Negative	28	Fundal Height	3	Third Trimester	No	3	2	2	No	No	Vaginal	Male	Yes	18.7143	Second Trimester	Second Trimester	TDF/FTC (300mg/200mg) only	On PrEP	On PrEP But Missed Some	Yes	No	No	No	No	38	No	3.6	No		No	No						No		No
220169	2nd ANC follow-up	2nd ANC follow-up	PrIMA-X	PrIMA-X	22.5572	<24	Yes	Monogamous	12	HIV Negative	28	Fundal Height	3	Third Trimester	No	3	2	2	No	No	Vaginal	Male	Yes	18.7143	Second Trimester	Second Trimester	TDF/FTC (300mg/200mg) only	On PrEP	On Prep And Never Missed	Yes	No	No	No	No	38	No	3.6	No		No	No						No		No
220169	Transition to PNC	2nd ANC follow-up	PrIMA-X	PrIMA-X	22.5572	<24	Yes	Monogamous	12	HIV Negative	28	Fundal Height	3	Third Trimester	No	3	2	2	No	No	Vaginal	Male	Yes	18.7143	Second Trimester	Second Trimester				Yes	No	No	No	No	38	No	3.6	No		No	No						No		No
220169	6 weeks post-partum	2nd ANC follow-up	PrIMA-X	PrIMA-X	22.5572	<24	Yes	Monogamous	12	HIV Negative	28	Fundal Height	3	Third Trimester	No	3	2	2	No	No	Vaginal	Male	Yes	18.7143	Second Trimester	Second Trimester	TDF/FTC (300mg/200mg) only	On PrEP	On Prep And Never Missed	Yes	No	No	No	No	38	No	3.6	No		No	No						No		No
220169	14 weeks post-partum	2nd ANC follow-up	PrIMA-X	PrIMA-X	22.5572	<24	Yes	Monogamous	12	HIV Negative	28	Fundal Height	3	Third Trimester	No	3	2	2	No	No	Vaginal	Male	Yes	18.7143	Second Trimester	Second Trimester	TDF/FTC (300mg/200mg) only	On PrEP	On Prep And Never Missed	Yes	No	No	No	No	38	No	3.6	No		No	No						No		No
220169	6 months post-partum	2nd ANC follow-up	PrIMA-X	PrIMA-X	22.5572	<24	Yes	Monogamous	12	HIV Negative	28	Fundal Height	3	Third Trimester	No	3	2	2	No	No	Vaginal	Male	Yes	18.7143	Second Trimester	Second Trimester	TDF/FTC (300mg/200mg) only	On PrEP	On Prep And Never Missed	Yes	No	No	No	No	38	No	3.6	No		No	No						No		No
220169	9 months post-partum	2nd ANC follow-up	PrIMA-X	PrIMA-X	22.5572	<24	Yes	Monogamous	12	HIV Negative	28	Fundal Height	3	Third Trimester	No	3	2	2	No	No	Vaginal	Male	Yes	18.7143	Second Trimester	Second Trimester	TDF/FTC (300mg/200mg) only	On PrEP	On Prep And Never Missed	Yes	No	No	No	No	38	No	3.6	No		No	No						No		No
220169	12 months post-partum	2nd ANC follow-up	PrIMA-X	PrIMA-X	22.5572	<24	Yes	Monogamous	12	HIV Negative	28	Fundal Height	3	Third Trimester	No	3	2	2	No	No	Vaginal	Male	Yes	18.7143	Second Trimester	Second Trimester	TDF/FTC (300mg/200mg) only	On PrEP	On Prep And Never Missed	Yes	No	No	No	No	38	No	3.6	No		No	No						No		No
220169	18 months post-partum	2nd ANC follow-up	PrIMA-X	PrIMA-X	22.5572	<24	Yes	Monogamous	12	HIV Negative	28	Fundal Height	3	Third Trimester	No	3	2	2	No	No	Vaginal	Male	Yes	18.7143	Second Trimester	Second Trimester	TDF/FTC (300mg/200mg) only	On PrEP	On Prep And Never Missed	Yes	No	No	No	No	38	No	3.6	No		No	No						No		No
220169	24 months post-partum	2nd ANC follow-up	PrIMA-X	PrIMA-X	22.5572	<24	Yes	Monogamous	12	HIV Negative	28	Fundal Height	3	Third Trimester	No	3	2	2	No	No	Vaginal	Male	Yes	18.7143	Second Trimester	Second Trimester	TDF/FTC (300mg/200mg) only	On PrEP	On Prep And Never Missed	Yes	No	No	No	No	38	No	3.6	No		No	No						No		No
220169	30 months post-partum	2nd ANC follow-up	PrIMA-X	PrIMA-X	22.5572	<24	Yes	Monogamous	12	HIV Negative	28	Fundal Height	3	Third Trimester	No	3	2	2	No	No	Vaginal	Male	Yes	18.7143	Second Trimester	Second Trimester	TDF/FTC (300mg/200mg) only	On PrEP	On Prep And Never Missed	Yes	No	No	No	No	38	No	3.6	No		No	No						No		No
220409	Enrollment	5th ANC follow-up	PrIMA-X	PrIMA-X	16.6379	<24	Yes	Monogamous	7	HIV Negative	16	Fundal Height	2	Second Trimester	No	2	1	1	No	No	Vaginal	Male	Yes	26.2857	First Trimester	Prior to Pregnancy / First Trimester	TDF/FTC (300mg/200mg) only	On PrEP	On PrEP But Missed Some	Yes	No	No	No	No	38	No	4.1	No		No	No						No		No
220409	1st ANC follow-up	5th ANC follow-up	PrIMA-X	PrIMA-X	16.6379	<24	Yes	Monogamous	7	HIV Negative	16	Fundal Height	2	Second Trimester	No	2	1	1	No	No	Vaginal	Male	Yes	26.2857	First Trimester	Prior to Pregnancy / First Trimester	TDF/FTC (300mg/200mg) only	On PrEP	On Prep And Never Missed	Yes	No	No	No	No	38	No	4.1	No		No	No						No		No
220409	2nd ANC follow-up	5th ANC follow-up	PrIMA-X	PrIMA-X	16.6379	<24	Yes	Monogamous	7	HIV Negative	16	Fundal Height	2	Second Trimester	No	2	1	1	No	No	Vaginal	Male	Yes	26.2857	First Trimester	Prior to Pregnancy / First Trimester	TDF/FTC (300mg/200mg) only	On PrEP	On Prep And Never Missed	Yes	No	No	No	No	38	No	4.1	No		No	No						No		No
220409	3rd ANC follow-up	5th ANC follow-up	PrIMA-X	PrIMA-X	16.6379	<24	Yes	Monogamous	7	HIV Negative	16	Fundal Height	2	Second Trimester	No	2	1	1	No	No	Vaginal	Male	Yes	26.2857	First Trimester	Prior to Pregnancy / First Trimester	TDF/FTC (300mg/200mg) only	On PrEP	On Prep And Never Missed	Yes	No	No	No	No	38	No	4.1	No		No	No						No		No
220409	4th ANC follow-up	5th ANC follow-up	PrIMA-X	PrIMA-X	16.6379	<24	Yes	Monogamous	7	HIV Negative	16	Fundal Height	2	Second Trimester	No	2	1	1	No	No	Vaginal	Male	Yes	26.2857	First Trimester	Prior to Pregnancy / First Trimester	TDF/FTC (300mg/200mg) only	On PrEP	On Prep And Never Missed	Yes	No	No	No	No	38	No	4.1	No		No	No						No		No
220409	5th ANC follow-up	5th ANC follow-up	PrIMA-X	PrIMA-X	16.6379	<24	Yes	Monogamous	7	HIV Negative	16	Fundal Height	2	Second Trimester	No	2	1	1	No	No	Vaginal	Male	Yes	26.2857	First Trimester	Prior to Pregnancy / First Trimester	TDF/FTC (300mg/200mg) only	On PrEP	On Prep And Never Missed	Yes	No	No	No	No	38	No	4.1	No		No	No						No		No
220409	Transition to PNC	5th ANC follow-up	PrIMA-X	PrIMA-X	16.6379	<24	Yes	Monogamous	7	HIV Negative	16	Fundal Height	2	Second Trimester	No	2	1	1	No	No	Vaginal	Male	Yes	26.2857	First Trimester	Prior to Pregnancy / First Trimester				Yes	No	No	No	No	38	No	4.1	No		No	No						No		No
220409	Near birth sample collection	5th ANC follow-up	PrIMA-X	PrIMA-X	16.6379	<24	Yes	Monogamous	7	HIV Negative	16	Fundal Height	2	Second Trimester	No	2	1	1	No	No	Vaginal	Male	Yes	26.2857	First Trimester	Prior to Pregnancy / First Trimester				Yes	No	No	No	No	38	No	4.1	No		No	No						No		No
220409	6 weeks post-partum	5th ANC follow-up	PrIMA-X	PrIMA-X	16.6379	<24	Yes	Monogamous	7	HIV Negative	16	Fundal Height	2	Second Trimester	No	2	1	1	No	No	Vaginal	Male	Yes	26.2857	First Trimester	Prior to Pregnancy / First Trimester	TDF/FTC (300mg/200mg) only	On PrEP	On Prep And Never Missed	Yes	No	No	No	No	38	No	4.1	No		No	No						No		No
220409	14 weeks post-partum	5th ANC follow-up	PrIMA-X	PrIMA-X	16.6379	<24	Yes	Monogamous	7	HIV Negative	16	Fundal Height	2	Second Trimester	No	2	1	1	No	No	Vaginal	Male	Yes	26.2857	First Trimester	Prior to Pregnancy / First Trimester	TDF/FTC (300mg/200mg) only	On PrEP	On Prep And Never Missed	Yes	No	No	No	No	38	No	4.1	No		No	No						No		No
220409	6 months post-partum	5th ANC follow-up	PrIMA-X	PrIMA-X	16.6379	<24	Yes	Monogamous	7	HIV Negative	16	Fundal Height	2	Second Trimester	No	2	1	1	No	No	Vaginal	Male	Yes	26.2857	First Trimester	Prior to Pregnancy / First Trimester	TDF/FTC (300mg/200mg) only	On PrEP	On Prep And Never Missed	Yes	No	No	No	No	38	No	4.1	No		No	No						No		No
220409	9 months post-partum	5th ANC follow-up	PrIMA-X	PrIMA-X	16.6379	<24	Yes	Monogamous	7	HIV Negative	16	Fundal Height	2	Second Trimester	No	2	1	1	No	No	Vaginal	Male	Yes	26.2857	First Trimester	Prior to Pregnancy / First Trimester	TDF/FTC (300mg/200mg) only	On PrEP	On Prep And Never Missed	Yes	No	No	No	No	38	No	4.1	No		No	No						No		No
220409	12 months post-partum	5th ANC follow-up	PrIMA-X	PrIMA-X	16.6379	<24	Yes	Monogamous	7	HIV Negative	16	Fundal Height	2	Second Trimester	No	2	1	1	No	No	Vaginal	Male	Yes	26.2857	First Trimester	Prior to Pregnancy / First Trimester	TDF/FTC (300mg/200mg) only	On PrEP	On Prep And Never Missed	Yes	No	No	No	No	38	No	4.1	No		No	No						No		No
220409	18 months post-partum	5th ANC follow-up	PrIMA-X	PrIMA-X	16.6379	<24	Yes	Monogamous	7	HIV Negative	16	Fundal Height	2	Second Trimester	No	2	1	1	No	No	Vaginal	Male	Yes	26.2857	First Trimester	Prior to Pregnancy / First Trimester	TDF/FTC (300mg/200mg) only	On PrEP	On Prep And Never Missed	Yes	No	No	No	No	38	No	4.1	No		No	No						No		No
220409	24 months post-partum	5th ANC follow-up	PrIMA-X	PrIMA-X	16.6379	<24	Yes	Monogamous	7	HIV Negative	16	Fundal Height	2	Second Trimester	No	2	1	1	No	No	Vaginal	Male	Yes	26.2857	First Trimester	Prior to Pregnancy / First Trimester	TDF/FTC (300mg/200mg) only	On PrEP	On Prep And Never Missed	Yes	No	No	No	No	38	No	4.1	No		No	No						No		No
220409	30 months post-partum	5th ANC follow-up	PrIMA-X	PrIMA-X	16.6379	<24	Yes	Monogamous	7	HIV Negative	16	Fundal Height	2	Second Trimester	No	2	1	1	No	No	Vaginal	Male	Yes	26.2857	First Trimester	Prior to Pregnancy / First Trimester	TDF/FTC (300mg/200mg) only	On PrEP	On Prep And Never Missed	Yes	No	No	No	No	38	No	4.1	No		No	No						No		No
220569	Enrollment	1st ANC follow-up	PrIMA-X	PrIMA-X	32.345	24-35	Yes	Monogamous	7	Unknown	26	Fundal Height	2	Second Trimester	No	6	5	5	No	No	Vaginal	Female	Yes	9.71429	Second Trimester	Second Trimester	TDF/FTC (300mg/200mg) only	Not On PrEP	Not On PrEP / Missed All	Yes	No	No	No	No	38	No	3	No	48	No	No						No
220569	1st ANC follow-up	1st ANC follow-up	PrIMA-X	PrIMA-X	32.345	24-35	Yes	Monogamous	7	Unknown	26	Fundal Height	2	Second Trimester	No	6	5	5	No	No	Vaginal	Female	Yes	9.71429	Second Trimester	Second Trimester	TDF/FTC (300mg/200mg) only	On PrEP	On PrEP But Missed Some	Yes	No	No	No	No	38	No	3	No	48	No	No						No
220569	Transition to PNC	1st ANC follow-up	PrIMA-X	PrIMA-X	32.345	24-35	Yes	Monogamous	7	Unknown	26	Fundal Height	2	Second Trimester	No	6	5	5	No	No	Vaginal	Female	Yes	9.71429	Second Trimester	Second Trimester				Yes	No	No	No	No	38	No	3	No	48	No	No						No
220569	6 months post-partum	1st ANC follow-up	PrIMA-X	PrIMA-X	32.345	24-35	Yes	Monogamous	7	Unknown	26	Fundal Height	2	Second Trimester	No	6	5	5	No	No	Vaginal	Female	Yes	9.71429	Second Trimester	Second Trimester	TDF/FTC (300mg/200mg) only	On PrEP	On PrEP But Missed Some	Yes	No	No	No	No	38	No	3	No	48	No	No						No
220569	12 months post-partum	1st ANC follow-up	PrIMA-X	PrIMA-X	32.345	24-35	Yes	Monogamous	7	Unknown	26	Fundal Height	2	Second Trimester	No	6	5	5	No	No	Vaginal	Female	Yes	9.71429	Second Trimester	Second Trimester	TDF/FTC (300mg/200mg) only	On PrEP	On Prep And Never Missed	Yes	No	No	No	No	38	No	3	No	48	No	No						No
220569	18 months post-partum	1st ANC follow-up	PrIMA-X	PrIMA-X	32.345	24-35	Yes	Monogamous	7	Unknown	26	Fundal Height	2	Second Trimester	No	6	5	5	No	No	Vaginal	Female	Yes	9.71429	Second Trimester	Second Trimester		On PrEP		Yes	No	No	No	No	38	No	3	No	48	No	No						No
220569	24 months post-partum	1st ANC follow-up	PrIMA-X	PrIMA-X	32.345	24-35	Yes	Monogamous	7	Unknown	26	Fundal Height	2	Second Trimester	No	6	5	5	No	No	Vaginal	Female	Yes	9.71429	Second Trimester	Second Trimester		Not On PrEP	Not On PrEP / Missed All	Yes	No	No	No	No	38	No	3	No	48	No	No						No
220569	30 months post-partum	1st ANC follow-up	PrIMA-X	PrIMA-X	32.345	24-35	Yes	Monogamous	7	Unknown	26	Fundal Height	2	Second Trimester	No	6	5	5	No	No	Vaginal	Female	Yes	9.71429	Second Trimester	Second Trimester		Not On PrEP	Not On PrEP / Missed All	Yes	No	No	No	No	38	No	3	No	48	No	No						No
220659	Enrollment	1st ANC follow-up	PrIMA-X	PrIMA-X	26	24-35	Yes	Monogamous	11	Unknown	32	Fundal Height	2	Third Trimester	No	3	2	2	No	No	Vaginal	Male	Yes	10.5714	Third Trimester	Third Trimester	TDF/FTC (300mg/200mg) only	On PrEP	On Prep And Never Missed	Yes	No	No	No	No	38	No	3	No		No	No						No		No
220659	1st ANC follow-up	1st ANC follow-up	PrIMA-X	PrIMA-X	26	24-35	Yes	Monogamous	11	Unknown	32	Fundal Height	2	Third Trimester	No	3	2	2	No	No	Vaginal	Male	Yes	10.5714	Third Trimester	Third Trimester	TDF/FTC (300mg/200mg) only	On PrEP	On Prep And Never Missed	Yes	No	No	No	No	38	No	3	No		No	No						No		No
220659	Transition to PNC	1st ANC follow-up	PrIMA-X	PrIMA-X	26	24-35	Yes	Monogamous	11	Unknown	32	Fundal Height	2	Third Trimester	No	3	2	2	No	No	Vaginal	Male	Yes	10.5714	Third Trimester	Third Trimester				Yes	No	No	No	No	38	No	3	No		No	No						No		No
220659	6 weeks post-partum	1st ANC follow-up	PrIMA-X	PrIMA-X	26	24-35	Yes	Monogamous	11	Unknown	32	Fundal Height	2	Third Trimester	No	3	2	2	No	No	Vaginal	Male	Yes	10.5714	Third Trimester	Third Trimester	TDF/FTC (300mg/200mg) only	On PrEP	On Prep And Never Missed	Yes	No	No	No	No	38	No	3	No		No	No						No		No
220659	14 weeks post-partum	1st ANC follow-up	PrIMA-X	PrIMA-X	26	24-35	Yes	Monogamous	11	Unknown	32	Fundal Height	2	Third Trimester	No	3	2	2	No	No	Vaginal	Male	Yes	10.5714	Third Trimester	Third Trimester	TDF/FTC (300mg/200mg) only	On PrEP	On PrEP But Missed Some	Yes	No	No	No	No	38	No	3	No		No	No						No		No
220659	6 months post-partum	1st ANC follow-up	PrIMA-X	PrIMA-X	26	24-35	Yes	Monogamous	11	Unknown	32	Fundal Height	2	Third Trimester	No	3	2	2	No	No	Vaginal	Male	Yes	10.5714	Third Trimester	Third Trimester	TDF/FTC (300mg/200mg) only	On PrEP	On Prep And Never Missed	Yes	No	No	No	No	38	No	3	No		No	No						No		No
220659	9 months post-partum	1st ANC follow-up	PrIMA-X	PrIMA-X	26	24-35	Yes	Monogamous	11	Unknown	32	Fundal Height	2	Third Trimester	No	3	2	2	No	No	Vaginal	Male	Yes	10.5714	Third Trimester	Third Trimester	TDF/FTC (300mg/200mg) only	On PrEP	On Prep And Never Missed	Yes	No	No	No	No	38	No	3	No		No	No						No		No
220659	12 months post-partum	1st ANC follow-up	PrIMA-X	PrIMA-X	26	24-35	Yes	Monogamous	11	Unknown	32	Fundal Height	2	Third Trimester	No	3	2	2	No	No	Vaginal	Male	Yes	10.5714	Third Trimester	Third Trimester	TDF/FTC (300mg/200mg) only	On PrEP	On PrEP But Missed Some	Yes	No	No	No	No	38	No	3	No		No	No						No		No
220659	18 months post-partum	1st ANC follow-up	PrIMA-X	PrIMA-X	26	24-35	Yes	Monogamous	11	Unknown	32	Fundal Height	2	Third Trimester	No	3	2	2	No	No	Vaginal	Male	Yes	10.5714	Third Trimester	Third Trimester	TDF/FTC (300mg/200mg) only	On PrEP	On PrEP But Missed Some	Yes	No	No	No	No	38	No	3	No		No	No						No		No
220659	24 months post-partum	1st ANC follow-up	PrIMA-X	PrIMA-X	26	24-35	Yes	Monogamous	11	Unknown	32	Fundal Height	2	Third Trimester	No	3	2	2	No	No	Vaginal	Male	Yes	10.5714	Third Trimester	Third Trimester	TDF/FTC (300mg/200mg) only	On PrEP	On Prep And Never Missed	Yes	No	No	No	No	38	No	3	No		No	No						No		No
220659	30 months post-partum	1st ANC follow-up	PrIMA-X	PrIMA-X	26	24-35	Yes	Monogamous	11	Unknown	32	Fundal Height	2	Third Trimester	No	3	2	2	No	No	Vaginal	Male	Yes	10.5714	Third Trimester	Third Trimester	TDF/FTC (300mg/200mg) only	On PrEP	On PrEP But Missed Some	Yes	No	No	No	No	38	No	3	No		No	No						No		No
220869	Enrollment	Enrollment	PrIMA-X	PrIMA-X	31.6961	24-35	Yes	Monogamous	8	Unknown	32	Fundal Height	3	Third Trimester	No	5	4	4	No	No	Vaginal	Male	Yes	5.85714	Third Trimester	Third Trimester	TDF/FTC (300mg/200mg) only	On PrEP	On Prep And Never Missed	Yes	No	No	No	No	38	No	4.1	No		No	No						No		No
220869	Transition to PNC	Enrollment	PrIMA-X	PrIMA-X	31.6961	24-35	Yes	Monogamous	8	Unknown	32	Fundal Height	3	Third Trimester	No	5	4	4	No	No	Vaginal	Male	Yes	5.85714	Third Trimester	Third Trimester				Yes	No	No	No	No	38	No	4.1	No		No	No						No		No
220869	6 weeks post-partum	Enrollment	PrIMA-X	PrIMA-X	31.6961	24-35	Yes	Monogamous	8	Unknown	32	Fundal Height	3	Third Trimester	No	5	4	4	No	No	Vaginal	Male	Yes	5.85714	Third Trimester	Third Trimester	TDF/FTC (300mg/200mg) only	On PrEP	On Prep And Never Missed	Yes	No	No	No	No	38	No	4.1	No		No	No						No		No
220869	14 weeks post-partum	Enrollment	PrIMA-X	PrIMA-X	31.6961	24-35	Yes	Monogamous	8	Unknown	32	Fundal Height	3	Third Trimester	No	5	4	4	No	No	Vaginal	Male	Yes	5.85714	Third Trimester	Third Trimester	TDF/FTC (300mg/200mg) only	On PrEP	On Prep And Never Missed	Yes	No	No	No	No	38	No	4.1	No		No	No						No		No
220869	6 months post-partum	Enrollment	PrIMA-X	PrIMA-X	31.6961	24-35	Yes	Monogamous	8	Unknown	32	Fundal Height	3	Third Trimester	No	5	4	4	No	No	Vaginal	Male	Yes	5.85714	Third Trimester	Third Trimester	TDF/FTC (300mg/200mg) only	On PrEP	On Prep And Never Missed	Yes	No	No	No	No	38	No	4.1	No		No	No						No		No
220869	9 months post-partum	Enrollment	PrIMA-X	PrIMA-X	31.6961	24-35	Yes	Monogamous	8	Unknown	32	Fundal Height	3	Third Trimester	No	5	4	4	No	No	Vaginal	Male	Yes	5.85714	Third Trimester	Third Trimester	TDF/FTC (300mg/200mg) only	On PrEP	On Prep And Never Missed	Yes	No	No	No	No	38	No	4.1	No		No	No						No		No
220869	12 months post-partum	Enrollment	PrIMA-X	PrIMA-X	31.6961	24-35	Yes	Monogamous	8	Unknown	32	Fundal Height	3	Third Trimester	No	5	4	4	No	No	Vaginal	Male	Yes	5.85714	Third Trimester	Third Trimester	TDF/FTC (300mg/200mg) only	On PrEP	On Prep And Never Missed	Yes	No	No	No	No	38	No	4.1	No		No	No						No		No
220869	18 months post-partum	Enrollment	PrIMA-X	PrIMA-X	31.6961	24-35	Yes	Monogamous	8	Unknown	32	Fundal Height	3	Third Trimester	No	5	4	4	No	No	Vaginal	Male	Yes	5.85714	Third Trimester	Third Trimester	TDF/FTC (300mg/200mg) only	On PrEP	On Prep And Never Missed	Yes	No	No	No	No	38	No	4.1	No		No	No						No		No
220869	24 months post-partum	Enrollment	PrIMA-X	PrIMA-X	31.6961	24-35	Yes	Monogamous	8	Unknown	32	Fundal Height	3	Third Trimester	No	5	4	4	No	No	Vaginal	Male	Yes	5.85714	Third Trimester	Third Trimester	TDF/FTC (300mg/200mg) only	On PrEP	On Prep And Never Missed	Yes	No	No	No	No	38	No	4.1	No		No	No						No		No
220869	30 months post-partum	Enrollment	PrIMA-X	PrIMA-X	31.6961	24-35	Yes	Monogamous	8	Unknown	32	Fundal Height	3	Third Trimester	No	5	4	4	No	No	Vaginal	Male	Yes	5.85714	Third Trimester	Third Trimester	TDF/FTC (300mg/200mg) only	On PrEP	On Prep And Never Missed	Yes	No	No	No	No	38	No	4.1	No		No	No						No		No
220909	Enrollment	1st ANC follow-up	PrIMA-X	PrIMA-X	21.7248	<24	Yes	Monogamous	8	HIV Negative	32	Fundal Height	2	Third Trimester	No	3	2	2	No	No	Vaginal	Female	Yes	13.1429	Second Trimester	Second Trimester	TDF/FTC (300mg/200mg) only	On PrEP	On Prep And Never Missed	Yes	No	No	No	No	38	No	2.9	No	49	No	No						No		No
220909	1st ANC follow-up	1st ANC follow-up	PrIMA-X	PrIMA-X	21.7248	<24	Yes	Monogamous	8	HIV Negative	32	Fundal Height	2	Third Trimester	No	3	2	2	No	No	Vaginal	Female	Yes	13.1429	Second Trimester	Second Trimester	TDF/FTC (300mg/200mg) only	On PrEP	On Prep And Never Missed	Yes	No	No	No	No	38	No	2.9	No	49	No	No						No		No
220909	Transition to PNC	1st ANC follow-up	PrIMA-X	PrIMA-X	21.7248	<24	Yes	Monogamous	8	HIV Negative	32	Fundal Height	2	Third Trimester	No	3	2	2	No	No	Vaginal	Female	Yes	13.1429	Second Trimester	Second Trimester				Yes	No	No	No	No	38	No	2.9	No	49	No	No						No		No
220909	6 weeks post-partum	1st ANC follow-up	PrIMA-X	PrIMA-X	21.7248	<24	Yes	Monogamous	8	HIV Negative	32	Fundal Height	2	Third Trimester	No	3	2	2	No	No	Vaginal	Female	Yes	13.1429	Second Trimester	Second Trimester	TDF/FTC (300mg/200mg) only	On PrEP	On Prep And Never Missed	Yes	No	No	No	No	38	No	2.9	No	49	No	No						No		No
220909	14 weeks post-partum	1st ANC follow-up	PrIMA-X	PrIMA-X	21.7248	<24	Yes	Monogamous	8	HIV Negative	32	Fundal Height	2	Third Trimester	No	3	2	2	No	No	Vaginal	Female	Yes	13.1429	Second Trimester	Second Trimester	TDF/FTC (300mg/200mg) only	On PrEP	On Prep And Never Missed	Yes	No	No	No	No	38	No	2.9	No	49	No	No						No		No
220909	6 months post-partum	1st ANC follow-up	PrIMA-X	PrIMA-X	21.7248	<24	Yes	Monogamous	8	HIV Negative	32	Fundal Height	2	Third Trimester	No	3	2	2	No	No	Vaginal	Female	Yes	13.1429	Second Trimester	Second Trimester	TDF/FTC (300mg/200mg) only	On PrEP	On Prep And Never Missed	Yes	No	No	No	No	38	No	2.9	No	49	No	No						No		No
220909	9 months post-partum	1st ANC follow-up	PrIMA-X	PrIMA-X	21.7248	<24	Yes	Monogamous	8	HIV Negative	32	Fundal Height	2	Third Trimester	No	3	2	2	No	No	Vaginal	Female	Yes	13.1429	Second Trimester	Second Trimester	TDF/FTC (300mg/200mg) only	On PrEP	On Prep And Never Missed	Yes	No	No	No	No	38	No	2.9	No	49	No	No						No		No
220909	12 months post-partum	1st ANC follow-up	PrIMA-X	PrIMA-X	21.7248	<24	Yes	Monogamous	8	HIV Negative	32	Fundal Height	2	Third Trimester	No	3	2	2	No	No	Vaginal	Female	Yes	13.1429	Second Trimester	Second Trimester	TDF/FTC (300mg/200mg) only	On PrEP	On Prep And Never Missed	Yes	No	No	No	No	38	No	2.9	No	49	No	No						No		No
220909	18 months post-partum	1st ANC follow-up	PrIMA-X	PrIMA-X	21.7248	<24	Yes	Monogamous	8	HIV Negative	32	Fundal Height	2	Third Trimester	No	3	2	2	No	No	Vaginal	Female	Yes	13.1429	Second Trimester	Second Trimester	TDF/FTC (300mg/200mg) only	On PrEP	On Prep And Never Missed	Yes	No	No	No	No	38	No	2.9	No	49	No	No						No		No
220909	24 months post-partum	1st ANC follow-up	PrIMA-X	PrIMA-X	21.7248	<24	Yes	Monogamous	8	HIV Negative	32	Fundal Height	2	Third Trimester	No	3	2	2	No	No	Vaginal	Female	Yes	13.1429	Second Trimester	Second Trimester	TDF/FTC (300mg/200mg) only	On PrEP	On Prep And Never Missed	Yes	No	No	No	No	38	No	2.9	No	49	No	No						No		No
220909	30 months post-partum	1st ANC follow-up	PrIMA-X	PrIMA-X	21.7248	<24	Yes	Monogamous	8	HIV Negative	32	Fundal Height	2	Third Trimester	No	3	2	2	No	No	Vaginal	Female	Yes	13.1429	Second Trimester	Second Trimester	TDF/FTC (300mg/200mg) only	On PrEP	On Prep And Never Missed	Yes	No	No	No	No	38	No	2.9	No	49	No	No						No		No
220989	Enrollment	1st ANC follow-up	PrIMA-X	PrIMA-X	23.1732	<24	Yes	Monogamous	14	Unknown	30	Fundal Height	3	Third Trimester	No	2	1	1	No	No	Vaginal	Female	Yes	11.2857	Second Trimester	Second Trimester	TDF/FTC (300mg/200mg) only	On PrEP	On Prep And Never Missed	Yes	No	No	No	No	38	No	3.6	No		No	No						No		No
220989	1st ANC follow-up	1st ANC follow-up	PrIMA-X	PrIMA-X	23.1732	<24	Yes	Monogamous	14	Unknown	30	Fundal Height	3	Third Trimester	No	2	1	1	No	No	Vaginal	Female	Yes	11.2857	Second Trimester	Second Trimester	TDF/FTC (300mg/200mg) only	On PrEP	On Prep And Never Missed	Yes	No	No	No	No	38	No	3.6	No		No	No						No		No
220989	Transition to PNC	1st ANC follow-up	PrIMA-X	PrIMA-X	23.1732	<24	Yes	Monogamous	14	Unknown	30	Fundal Height	3	Third Trimester	No	2	1	1	No	No	Vaginal	Female	Yes	11.2857	Second Trimester	Second Trimester				Yes	No	No	No	No	38	No	3.6	No		No	No						No		No
220989	6 weeks post-partum	1st ANC follow-up	PrIMA-X	PrIMA-X	23.1732	<24	Yes	Monogamous	14	Unknown	30	Fundal Height	3	Third Trimester	No	2	1	1	No	No	Vaginal	Female	Yes	11.2857	Second Trimester	Second Trimester	TDF/FTC (300mg/200mg) only	On PrEP	On Prep And Never Missed	Yes	No	No	No	No	38	No	3.6	No		No	No						No		No
220989	14 weeks post-partum	1st ANC follow-up	PrIMA-X	PrIMA-X	23.1732	<24	Yes	Monogamous	14	Unknown	30	Fundal Height	3	Third Trimester	No	2	1	1	No	No	Vaginal	Female	Yes	11.2857	Second Trimester	Second Trimester	TDF/FTC (300mg/200mg) only	On PrEP	On Prep And Never Missed	Yes	No	No	No	No	38	No	3.6	No		No	No						No		No
220989	6 months post-partum	1st ANC follow-up	PrIMA-X	PrIMA-X	23.1732	<24	Yes	Monogamous	14	Unknown	30	Fundal Height	3	Third Trimester	No	2	1	1	No	No	Vaginal	Female	Yes	11.2857	Second Trimester	Second Trimester	TDF/FTC (300mg/200mg) only	On PrEP	On Prep And Never Missed	Yes	No	No	No	No	38	No	3.6	No		No	No						No		No
220989	9 months post-partum	1st ANC follow-up	PrIMA-X	PrIMA-X	23.1732	<24	Yes	Monogamous	14	Unknown	30	Fundal Height	3	Third Trimester	No	2	1	1	No	No	Vaginal	Female	Yes	11.2857	Second Trimester	Second Trimester	TDF/FTC (300mg/200mg) only	On PrEP	On Prep And Never Missed	Yes	No	No	No	No	38	No	3.6	No		No	No						No		No
220989	12 months post-partum	1st ANC follow-up	PrIMA-X	PrIMA-X	23.1732	<24	Yes	Monogamous	14	Unknown	30	Fundal Height	3	Third Trimester	No	2	1	1	No	No	Vaginal	Female	Yes	11.2857	Second Trimester	Second Trimester	TDF/FTC (300mg/200mg) only	On PrEP	On Prep And Never Missed	Yes	No	No	No	No	38	No	3.6	No		No	No						No		No
220989	18 months post-partum	1st ANC follow-up	PrIMA-X	PrIMA-X	23.1732	<24	Yes	Monogamous	14	Unknown	30	Fundal Height	3	Third Trimester	No	2	1	1	No	No	Vaginal	Female	Yes	11.2857	Second Trimester	Second Trimester	TDF/FTC (300mg/200mg) only	On PrEP	On Prep And Never Missed	Yes	No	No	No	No	38	No	3.6	No		No	No						No		No
220989	24 months post-partum	1st ANC follow-up	PrIMA-X	PrIMA-X	23.1732	<24	Yes	Monogamous	14	Unknown	30	Fundal Height	3	Third Trimester	No	2	1	1	No	No	Vaginal	Female	Yes	11.2857	Second Trimester	Second Trimester	TDF/FTC (300mg/200mg) only	On PrEP	On PrEP But Missed Some	Yes	No	No	No	No	38	No	3.6	No		No	No						No		No
220989	30 months post-partum	1st ANC follow-up	PrIMA-X	PrIMA-X	23.1732	<24	Yes	Monogamous	14	Unknown	30	Fundal Height	3	Third Trimester	No	2	1	1	No	No	Vaginal	Female	Yes	11.2857	Second Trimester	Second Trimester	TDF/FTC (300mg/200mg) only	On PrEP	On Prep And Never Missed	Yes	No	No	No	No	38	No	3.6	No		No	No						No		No
221189	Enrollment	4th ANC follow-up	PrIMA-X	PrIMA-X	26.5927	24-35	No		14	Unknown	16	Fundal Height	1	Second Trimester	No	2	1	1	No	No	Vaginal	Female	Yes	22.5714	Second Trimester	Second Trimester	TDF/FTC (300mg/200mg) only	On PrEP		Yes	No	No	No	No	38	No	3.5	No	49	No	No						No		No
221189	1st ANC follow-up	4th ANC follow-up	PrIMA-X	PrIMA-X	26.5927	24-35	No		14	Unknown	16	Fundal Height	1	Second Trimester	No	2	1	1	No	No	Vaginal	Female	Yes	22.5714	Second Trimester	Second Trimester	TDF/FTC (300mg/200mg) only	On PrEP	On Prep And Never Missed	Yes	No	No	No	No	38	No	3.5	No	49	No	No						No		No
221189	2nd ANC follow-up	4th ANC follow-up	PrIMA-X	PrIMA-X	26.5927	24-35	No		14	Unknown	16	Fundal Height	1	Second Trimester	No	2	1	1	No	No	Vaginal	Female	Yes	22.5714	Second Trimester	Second Trimester	TDF/FTC (300mg/200mg) only	On PrEP	On Prep And Never Missed	Yes	No	No	No	No	38	No	3.5	No	49	No	No						No		No
221189	3rd ANC follow-up	4th ANC follow-up	PrIMA-X	PrIMA-X	26.5927	24-35	No		14	Unknown	16	Fundal Height	1	Second Trimester	No	2	1	1	No	No	Vaginal	Female	Yes	22.5714	Second Trimester	Second Trimester	TDF/FTC (300mg/200mg) only	On PrEP	On Prep And Never Missed	Yes	No	No	No	No	38	No	3.5	No	49	No	No						No		No
221189	4th ANC follow-up	4th ANC follow-up	PrIMA-X	PrIMA-X	26.5927	24-35	No		14	Unknown	16	Fundal Height	1	Second Trimester	No	2	1	1	No	No	Vaginal	Female	Yes	22.5714	Second Trimester	Second Trimester	TDF/FTC (300mg/200mg) only	On PrEP	On Prep And Never Missed	Yes	No	No	No	No	38	No	3.5	No	49	No	No						No		No
221189	Transition to PNC	4th ANC follow-up	PrIMA-X	PrIMA-X	26.5927	24-35	No		14	Unknown	16	Fundal Height	1	Second Trimester	No	2	1	1	No	No	Vaginal	Female	Yes	22.5714	Second Trimester	Second Trimester				Yes	No	No	No	No	38	No	3.5	No	49	No	No						No		No
221189	Near birth sample collection	4th ANC follow-up	PrIMA-X	PrIMA-X	26.5927	24-35	No		14	Unknown	16	Fundal Height	1	Second Trimester	No	2	1	1	No	No	Vaginal	Female	Yes	22.5714	Second Trimester	Second Trimester				Yes	No	No	No	No	38	No	3.5	No	49	No	No						No		No
221189	6 weeks post-partum	4th ANC follow-up	PrIMA-X	PrIMA-X	26.5927	24-35	No		14	Unknown	16	Fundal Height	1	Second Trimester	No	2	1	1	No	No	Vaginal	Female	Yes	22.5714	Second Trimester	Second Trimester	TDF/FTC (300mg/200mg) only	On PrEP	On Prep And Never Missed	Yes	No	No	No	No	38	No	3.5	No	49	No	No						No		No
221189	14 weeks post-partum	4th ANC follow-up	PrIMA-X	PrIMA-X	26.5927	24-35	No		14	Unknown	16	Fundal Height	1	Second Trimester	No	2	1	1	No	No	Vaginal	Female	Yes	22.5714	Second Trimester	Second Trimester	TDF/FTC (300mg/200mg) only	On PrEP	On Prep And Never Missed	Yes	No	No	No	No	38	No	3.5	No	49	No	No						No		No
221189	6 months post-partum	4th ANC follow-up	PrIMA-X	PrIMA-X	26.5927	24-35	No		14	Unknown	16	Fundal Height	1	Second Trimester	No	2	1	1	No	No	Vaginal	Female	Yes	22.5714	Second Trimester	Second Trimester	TDF/FTC (300mg/200mg) only	On PrEP	On Prep And Never Missed	Yes	No	No	No	No	38	No	3.5	No	49	No	No						No		No
221189	9 months post-partum	4th ANC follow-up	PrIMA-X	PrIMA-X	26.5927	24-35	No		14	Unknown	16	Fundal Height	1	Second Trimester	No	2	1	1	No	No	Vaginal	Female	Yes	22.5714	Second Trimester	Second Trimester	TDF/FTC (300mg/200mg) only	On PrEP	On Prep And Never Missed	Yes	No	No	No	No	38	No	3.5	No	49	No	No						No		No
221189	12 months post-partum	4th ANC follow-up	PrIMA-X	PrIMA-X	26.5927	24-35	No		14	Unknown	16	Fundal Height	1	Second Trimester	No	2	1	1	No	No	Vaginal	Female	Yes	22.5714	Second Trimester	Second Trimester	TDF/FTC (300mg/200mg) only	On PrEP	On PrEP But Missed Some	Yes	No	No	No	No	38	No	3.5	No	49	No	No						No		No
221189	18 months post-partum	4th ANC follow-up	PrIMA-X	PrIMA-X	26.5927	24-35	No		14	Unknown	16	Fundal Height	1	Second Trimester	No	2	1	1	No	No	Vaginal	Female	Yes	22.5714	Second Trimester	Second Trimester	TDF/FTC (300mg/200mg) only	On PrEP	On Prep And Never Missed	Yes	No	No	No	No	38	No	3.5	No	49	No	No						No		No
221189	24 months post-partum	4th ANC follow-up	PrIMA-X	PrIMA-X	26.5927	24-35	No		14	Unknown	16	Fundal Height	1	Second Trimester	No	2	1	1	No	No	Vaginal	Female	Yes	22.5714	Second Trimester	Second Trimester	TDF/FTC (300mg/200mg) only	On PrEP	On PrEP But Missed Some	Yes	No	No	No	No	38	No	3.5	No	49	No	No						No		No
221379	Enrollment	3rd ANC follow-up	PrIMA-X	PrIMA-X	28.9774	24-35	Yes	Monogamous	7	Unknown	20	Fundal Height	2	Second Trimester	No	4	3	3	No	No	Vaginal	Female	Yes	30.4286	First Trimester	Prior to Pregnancy / First Trimester	TDF/FTC (300mg/200mg) only	On PrEP	On Prep And Never Missed	Yes	No	No	No	No	40	No					No						No		No
221379	1st ANC follow-up	3rd ANC follow-up	PrIMA-X	PrIMA-X	28.9774	24-35	Yes	Monogamous	7	Unknown	20	Fundal Height	2	Second Trimester	No	4	3	3	No	No	Vaginal	Female	Yes	30.4286	First Trimester	Prior to Pregnancy / First Trimester	TDF/FTC (300mg/200mg) only	On PrEP	On Prep And Never Missed	Yes	No	No	No	No	40	No					No						No		No
221379	2nd ANC follow-up	3rd ANC follow-up	PrIMA-X	PrIMA-X	28.9774	24-35	Yes	Monogamous	7	Unknown	20	Fundal Height	2	Second Trimester	No	4	3	3	No	No	Vaginal	Female	Yes	30.4286	First Trimester	Prior to Pregnancy / First Trimester	TDF/FTC (300mg/200mg) only	On PrEP	On Prep And Never Missed	Yes	No	No	No	No	40	No					No						No		No
221379	3rd ANC follow-up	3rd ANC follow-up	PrIMA-X	PrIMA-X	28.9774	24-35	Yes	Monogamous	7	Unknown	20	Fundal Height	2	Second Trimester	No	4	3	3	No	No	Vaginal	Female	Yes	30.4286	First Trimester	Prior to Pregnancy / First Trimester	TDF/FTC (300mg/200mg) only	On PrEP	On Prep And Never Missed	Yes	No	No	No	No	40	No					No						No		No
221379	Transition to PNC	3rd ANC follow-up	PrIMA-X	PrIMA-X	28.9774	24-35	Yes	Monogamous	7	Unknown	20	Fundal Height	2	Second Trimester	No	4	3	3	No	No	Vaginal	Female	Yes	30.4286	First Trimester	Prior to Pregnancy / First Trimester				Yes	No	No	No	No	40	No					No						No		No
221379	Near birth sample collection	3rd ANC follow-up	PrIMA-X	PrIMA-X	28.9774	24-35	Yes	Monogamous	7	Unknown	20	Fundal Height	2	Second Trimester	No	4	3	3	No	No	Vaginal	Female	Yes	30.4286	First Trimester	Prior to Pregnancy / First Trimester				Yes	No	No	No	No	40	No					No						No		No
221379	6 weeks post-partum	3rd ANC follow-up	PrIMA-X	PrIMA-X	28.9774	24-35	Yes	Monogamous	7	Unknown	20	Fundal Height	2	Second Trimester	No	4	3	3	No	No	Vaginal	Female	Yes	30.4286	First Trimester	Prior to Pregnancy / First Trimester	TDF/FTC (300mg/200mg) only	On PrEP	On Prep And Never Missed	Yes	No	No	No	No	40	No					No						No		No
221379	14 weeks post-partum	3rd ANC follow-up	PrIMA-X	PrIMA-X	28.9774	24-35	Yes	Monogamous	7	Unknown	20	Fundal Height	2	Second Trimester	No	4	3	3	No	No	Vaginal	Female	Yes	30.4286	First Trimester	Prior to Pregnancy / First Trimester	TDF/FTC (300mg/200mg) only	On PrEP	On Prep And Never Missed	Yes	No	No	No	No	40	No					No						No		No
221379	6 months post-partum	3rd ANC follow-up	PrIMA-X	PrIMA-X	28.9774	24-35	Yes	Monogamous	7	Unknown	20	Fundal Height	2	Second Trimester	No	4	3	3	No	No	Vaginal	Female	Yes	30.4286	First Trimester	Prior to Pregnancy / First Trimester	TDF/FTC (300mg/200mg) only	On PrEP	On Prep And Never Missed	Yes	No	No	No	No	40	No					No						No		No
221379	12 months post-partum	3rd ANC follow-up	PrIMA-X	PrIMA-X	28.9774	24-35	Yes	Monogamous	7	Unknown	20	Fundal Height	2	Second Trimester	No	4	3	3	No	No	Vaginal	Female	Yes	30.4286	First Trimester	Prior to Pregnancy / First Trimester	TDF/FTC (300mg/200mg) only	On PrEP	On Prep And Never Missed	Yes	No	No	No	No	40	No					No						No		No
221379	18 months post-partum	3rd ANC follow-up	PrIMA-X	PrIMA-X	28.9774	24-35	Yes	Monogamous	7	Unknown	20	Fundal Height	2	Second Trimester	No	4	3	3	No	No	Vaginal	Female	Yes	30.4286	First Trimester	Prior to Pregnancy / First Trimester	TDF/FTC (300mg/200mg) only	On PrEP	On Prep And Never Missed	Yes	No	No	No	No	40	No					No						No		No
221379	24 months post-partum	3rd ANC follow-up	PrIMA-X	PrIMA-X	28.9774	24-35	Yes	Monogamous	7	Unknown	20	Fundal Height	2	Second Trimester	No	4	3	3	No	No	Vaginal	Female	Yes	30.4286	First Trimester	Prior to Pregnancy / First Trimester	TDF/FTC (300mg/200mg) only	On PrEP	On Prep And Never Missed	Yes	No	No	No	No	40	No					No						No		No
221549	Enrollment	2nd ANC follow-up	PrIMA-X	PrIMA-X	25.0431	24-35	Yes	Monogamous	12	HIV Positive	28	Fundal Height	2	Third Trimester	No	2	1	1	No	No	Vaginal	Female	Yes	16	Second Trimester	Second Trimester	TDF/FTC (300mg/200mg) only	On PrEP	On Prep And Never Missed	Yes	No	No	No	No	38	No	3	No	49	No	No						No
221549	1st ANC follow-up	2nd ANC follow-up	PrIMA-X	PrIMA-X	25.0431	24-35	Yes	Monogamous	12	HIV Positive	28	Fundal Height	2	Third Trimester	No	2	1	1	No	No	Vaginal	Female	Yes	16	Second Trimester	Second Trimester	TDF/FTC (300mg/200mg) only	On PrEP	On Prep And Never Missed	Yes	No	No	No	No	38	No	3	No	49	No	No						No
221549	2nd ANC follow-up	2nd ANC follow-up	PrIMA-X	PrIMA-X	25.0431	24-35	Yes	Monogamous	12	HIV Positive	28	Fundal Height	2	Third Trimester	No	2	1	1	No	No	Vaginal	Female	Yes	16	Second Trimester	Second Trimester	TDF/FTC (300mg/200mg) only	On PrEP	On Prep And Never Missed	Yes	No	No	No	No	38	No	3	No	49	No	No						No
221549	Transition to PNC	2nd ANC follow-up	PrIMA-X	PrIMA-X	25.0431	24-35	Yes	Monogamous	12	HIV Positive	28	Fundal Height	2	Third Trimester	No	2	1	1	No	No	Vaginal	Female	Yes	16	Second Trimester	Second Trimester				Yes	No	No	No	No	38	No	3	No	49	No	No						No
221549	Near birth sample collection	2nd ANC follow-up	PrIMA-X	PrIMA-X	25.0431	24-35	Yes	Monogamous	12	HIV Positive	28	Fundal Height	2	Third Trimester	No	2	1	1	No	No	Vaginal	Female	Yes	16	Second Trimester	Second Trimester				Yes	No	No	No	No	38	No	3	No	49	No	No						No
221549	6 weeks post-partum	2nd ANC follow-up	PrIMA-X	PrIMA-X	25.0431	24-35	Yes	Monogamous	12	HIV Positive	28	Fundal Height	2	Third Trimester	No	2	1	1	No	No	Vaginal	Female	Yes	16	Second Trimester	Second Trimester	TDF/FTC (300mg/200mg) only	On PrEP	On Prep And Never Missed	Yes	No	No	No	No	38	No	3	No	49	No	No						No
221549	14 weeks post-partum	2nd ANC follow-up	PrIMA-X	PrIMA-X	25.0431	24-35	Yes	Monogamous	12	HIV Positive	28	Fundal Height	2	Third Trimester	No	2	1	1	No	No	Vaginal	Female	Yes	16	Second Trimester	Second Trimester	TDF/FTC (300mg/200mg) only	On PrEP	On Prep And Never Missed	Yes	No	No	No	No	38	No	3	No	49	No	No						No
221549	6 months post-partum	2nd ANC follow-up	PrIMA-X	PrIMA-X	25.0431	24-35	Yes	Monogamous	12	HIV Positive	28	Fundal Height	2	Third Trimester	No	2	1	1	No	No	Vaginal	Female	Yes	16	Second Trimester	Second Trimester	TDF/FTC (300mg/200mg) only	On PrEP	On Prep And Never Missed	Yes	No	No	No	No	38	No	3	No	49	No	No						No
221549	9 months post-partum	2nd ANC follow-up	PrIMA-X	PrIMA-X	25.0431	24-35	Yes	Monogamous	12	HIV Positive	28	Fundal Height	2	Third Trimester	No	2	1	1	No	No	Vaginal	Female	Yes	16	Second Trimester	Second Trimester	TDF/FTC (300mg/200mg) only	On PrEP	On Prep And Never Missed	Yes	No	No	No	No	38	No	3	No	49	No	No						No
221549	12 months post-partum	2nd ANC follow-up	PrIMA-X	PrIMA-X	25.0431	24-35	Yes	Monogamous	12	HIV Positive	28	Fundal Height	2	Third Trimester	No	2	1	1	No	No	Vaginal	Female	Yes	16	Second Trimester	Second Trimester	TDF/FTC (300mg/200mg) only	On PrEP	On Prep And Never Missed	Yes	No	No	No	No	38	No	3	No	49	No	No						No
221549	18 months post-partum	2nd ANC follow-up	PrIMA-X	PrIMA-X	25.0431	24-35	Yes	Monogamous	12	HIV Positive	28	Fundal Height	2	Third Trimester	No	2	1	1	No	No	Vaginal	Female	Yes	16	Second Trimester	Second Trimester	TDF/FTC (300mg/200mg) only	On PrEP	On Prep And Never Missed	Yes	No	No	No	No	38	No	3	No	49	No	No						No
221549	24 months post-partum	2nd ANC follow-up	PrIMA-X	PrIMA-X	25.0431	24-35	Yes	Monogamous	12	HIV Positive	28	Fundal Height	2	Third Trimester	No	2	1	1	No	No	Vaginal	Female	Yes	16	Second Trimester	Second Trimester	TDF/FTC (300mg/200mg) only	On PrEP	On Prep And Never Missed	Yes	No	No	No	No	38	No	3	No	49	No	No						No
221759	Enrollment	6th ANC follow-up	PrIMA-X	PrIMA-X	32.011	24-35	Yes	Monogamous	8	HIV Positive	12	Fundal Height	1	First Trimester	No	2	1	1	No	No	Vaginal	Female	Yes	27.5714	First Trimester	Prior to Pregnancy / First Trimester	TDF/FTC (300mg/200mg) only	On PrEP	On Prep And Never Missed	Yes	No	No	No	No	39	No	3.3	No	49	No	No						No		No
221759	1st ANC follow-up	6th ANC follow-up	PrIMA-X	PrIMA-X	32.011	24-35	Yes	Monogamous	8	HIV Positive	12	Fundal Height	1	First Trimester	No	2	1	1	No	No	Vaginal	Female	Yes	27.5714	First Trimester	Prior to Pregnancy / First Trimester	TDF/FTC (300mg/200mg) only	On PrEP	On Prep And Never Missed	Yes	No	No	No	No	39	No	3.3	No	49	No	No						No		No
221759	2nd ANC follow-up	6th ANC follow-up	PrIMA-X	PrIMA-X	32.011	24-35	Yes	Monogamous	8	HIV Positive	12	Fundal Height	1	First Trimester	No	2	1	1	No	No	Vaginal	Female	Yes	27.5714	First Trimester	Prior to Pregnancy / First Trimester	TDF/FTC (300mg/200mg) only	On PrEP	On Prep And Never Missed	Yes	No	No	No	No	39	No	3.3	No	49	No	No						No		No
221759	3rd ANC follow-up	6th ANC follow-up	PrIMA-X	PrIMA-X	32.011	24-35	Yes	Monogamous	8	HIV Positive	12	Fundal Height	1	First Trimester	No	2	1	1	No	No	Vaginal	Female	Yes	27.5714	First Trimester	Prior to Pregnancy / First Trimester	TDF/FTC (300mg/200mg) only	On PrEP	On Prep And Never Missed	Yes	No	No	No	No	39	No	3.3	No	49	No	No						No		No
221759	4th ANC follow-up	6th ANC follow-up	PrIMA-X	PrIMA-X	32.011	24-35	Yes	Monogamous	8	HIV Positive	12	Fundal Height	1	First Trimester	No	2	1	1	No	No	Vaginal	Female	Yes	27.5714	First Trimester	Prior to Pregnancy / First Trimester	TDF/FTC (300mg/200mg) only	On PrEP	On Prep And Never Missed	Yes	No	No	No	No	39	No	3.3	No	49	No	No						No		No
221759	5th ANC follow-up	6th ANC follow-up	PrIMA-X	PrIMA-X	32.011	24-35	Yes	Monogamous	8	HIV Positive	12	Fundal Height	1	First Trimester	No	2	1	1	No	No	Vaginal	Female	Yes	27.5714	First Trimester	Prior to Pregnancy / First Trimester	TDF/FTC (300mg/200mg) only	On PrEP	On PrEP But Missed Some	Yes	No	No	No	No	39	No	3.3	No	49	No	No						No		No
221759	6th ANC follow-up	6th ANC follow-up	PrIMA-X	PrIMA-X	32.011	24-35	Yes	Monogamous	8	HIV Positive	12	Fundal Height	1	First Trimester	No	2	1	1	No	No	Vaginal	Female	Yes	27.5714	First Trimester	Prior to Pregnancy / First Trimester	TDF/FTC (300mg/200mg) only	On PrEP	On Prep And Never Missed	Yes	No	No	No	No	39	No	3.3	No	49	No	No						No		No
221759	Transition to PNC	6th ANC follow-up	PrIMA-X	PrIMA-X	32.011	24-35	Yes	Monogamous	8	HIV Positive	12	Fundal Height	1	First Trimester	No	2	1	1	No	No	Vaginal	Female	Yes	27.5714	First Trimester	Prior to Pregnancy / First Trimester				Yes	No	No	No	No	39	No	3.3	No	49	No	No						No		No
221759	Near birth sample collection	6th ANC follow-up	PrIMA-X	PrIMA-X	32.011	24-35	Yes	Monogamous	8	HIV Positive	12	Fundal Height	1	First Trimester	No	2	1	1	No	No	Vaginal	Female	Yes	27.5714	First Trimester	Prior to Pregnancy / First Trimester				Yes	No	No	No	No	39	No	3.3	No	49	No	No						No		No
221759	6 weeks post-partum	6th ANC follow-up	PrIMA-X	PrIMA-X	32.011	24-35	Yes	Monogamous	8	HIV Positive	12	Fundal Height	1	First Trimester	No	2	1	1	No	No	Vaginal	Female	Yes	27.5714	First Trimester	Prior to Pregnancy / First Trimester	TDF/FTC (300mg/200mg) only	On PrEP	On Prep And Never Missed	Yes	No	No	No	No	39	No	3.3	No	49	No	No						No		No
221759	14 weeks post-partum	6th ANC follow-up	PrIMA-X	PrIMA-X	32.011	24-35	Yes	Monogamous	8	HIV Positive	12	Fundal Height	1	First Trimester	No	2	1	1	No	No	Vaginal	Female	Yes	27.5714	First Trimester	Prior to Pregnancy / First Trimester	TDF/FTC (300mg/200mg) only	On PrEP	On Prep And Never Missed	Yes	No	No	No	No	39	No	3.3	No	49	No	No						No		No
221759	6 months post-partum	6th ANC follow-up	PrIMA-X	PrIMA-X	32.011	24-35	Yes	Monogamous	8	HIV Positive	12	Fundal Height	1	First Trimester	No	2	1	1	No	No	Vaginal	Female	Yes	27.5714	First Trimester	Prior to Pregnancy / First Trimester	TDF/FTC (300mg/200mg) only	On PrEP	On Prep And Never Missed	Yes	No	No	No	No	39	No	3.3	No	49	No	No						No		No
221759	9 months post-partum	6th ANC follow-up	PrIMA-X	PrIMA-X	32.011	24-35	Yes	Monogamous	8	HIV Positive	12	Fundal Height	1	First Trimester	No	2	1	1	No	No	Vaginal	Female	Yes	27.5714	First Trimester	Prior to Pregnancy / First Trimester	TDF/FTC (300mg/200mg) only	On PrEP	On Prep And Never Missed	Yes	No	No	No	No	39	No	3.3	No	49	No	No						No		No
221759	12 months post-partum	6th ANC follow-up	PrIMA-X	PrIMA-X	32.011	24-35	Yes	Monogamous	8	HIV Positive	12	Fundal Height	1	First Trimester	No	2	1	1	No	No	Vaginal	Female	Yes	27.5714	First Trimester	Prior to Pregnancy / First Trimester	TDF/FTC (300mg/200mg) only	On PrEP	On Prep And Never Missed	Yes	No	No	No	No	39	No	3.3	No	49	No	No						No		No
221759	18 months post-partum	6th ANC follow-up	PrIMA-X	PrIMA-X	32.011	24-35	Yes	Monogamous	8	HIV Positive	12	Fundal Height	1	First Trimester	No	2	1	1	No	No	Vaginal	Female	Yes	27.5714	First Trimester	Prior to Pregnancy / First Trimester	TDF/FTC (300mg/200mg) only	On PrEP	On Prep And Never Missed	Yes	No	No	No	No	39	No	3.3	No	49	No	No						No		No
221759	24 months post-partum	6th ANC follow-up	PrIMA-X	PrIMA-X	32.011	24-35	Yes	Monogamous	8	HIV Positive	12	Fundal Height	1	First Trimester	No	2	1	1	No	No	Vaginal	Female	Yes	27.5714	First Trimester	Prior to Pregnancy / First Trimester	TDF/FTC (300mg/200mg) only	On PrEP	On Prep And Never Missed	Yes	No	No	No	No	39	No	3.3	No	49	No	No						No		No
221829	Enrollment	4th ANC follow-up	PrIMA-X	PrIMA-X	25.2211	24-35	Yes	Monogamous	8	Unknown	26	Fundal Height	2	Second Trimester	No	3	2	2	No	No	Vaginal	Male	Yes	10.8571	Second Trimester	Second Trimester	TDF/FTC (300mg/200mg) only	On PrEP	On Prep And Never Missed	Yes	No	No	No	No	40	No					No						No		No
221829	1st ANC follow-up	4th ANC follow-up	PrIMA-X	PrIMA-X	25.2211	24-35	Yes	Monogamous	8	Unknown	26	Fundal Height	2	Second Trimester	No	3	2	2	No	No	Vaginal	Male	Yes	10.8571	Second Trimester	Second Trimester	TDF/FTC (300mg/200mg) only	On PrEP	On Prep And Never Missed	Yes	No	No	No	No	40	No					No						No		No
221829	2nd ANC follow-up	4th ANC follow-up	PrIMA-X	PrIMA-X	25.2211	24-35	Yes	Monogamous	8	Unknown	26	Fundal Height	2	Second Trimester	No	3	2	2	No	No	Vaginal	Male	Yes	10.8571	Second Trimester	Second Trimester	TDF/FTC (300mg/200mg) only	On PrEP	On Prep And Never Missed	Yes	No	No	No	No	40	No					No						No		No
221829	3rd ANC follow-up	4th ANC follow-up	PrIMA-X	PrIMA-X	25.2211	24-35	Yes	Monogamous	8	Unknown	26	Fundal Height	2	Second Trimester	No	3	2	2	No	No	Vaginal	Male	Yes	10.8571	Second Trimester	Second Trimester	TDF/FTC (300mg/200mg) only	On PrEP	On Prep And Never Missed	Yes	No	No	No	No	40	No					No						No		No
221829	4th ANC follow-up	4th ANC follow-up	PrIMA-X	PrIMA-X	25.2211	24-35	Yes	Monogamous	8	Unknown	26	Fundal Height	2	Second Trimester	No	3	2	2	No	No	Vaginal	Male	Yes	10.8571	Second Trimester	Second Trimester	TDF/FTC (300mg/200mg) only	On PrEP	On Prep And Never Missed	Yes	No	No	No	No	40	No					No						No		No
221829	Transition to PNC	4th ANC follow-up	PrIMA-X	PrIMA-X	25.2211	24-35	Yes	Monogamous	8	Unknown	26	Fundal Height	2	Second Trimester	No	3	2	2	No	No	Vaginal	Male	Yes	10.8571	Second Trimester	Second Trimester				Yes	No	No	No	No	40	No					No						No		No
221829	6 weeks post-partum	4th ANC follow-up	PrIMA-X	PrIMA-X	25.2211	24-35	Yes	Monogamous	8	Unknown	26	Fundal Height	2	Second Trimester	No	3	2	2	No	No	Vaginal	Male	Yes	10.8571	Second Trimester	Second Trimester	TDF/FTC (300mg/200mg) only	On PrEP	On Prep And Never Missed	Yes	No	No	No	No	40	No					No						No		No
221829	14 weeks post-partum	4th ANC follow-up	PrIMA-X	PrIMA-X	25.2211	24-35	Yes	Monogamous	8	Unknown	26	Fundal Height	2	Second Trimester	No	3	2	2	No	No	Vaginal	Male	Yes	10.8571	Second Trimester	Second Trimester	TDF/FTC (300mg/200mg) only	On PrEP	On Prep And Never Missed	Yes	No	No	No	No	40	No					No						No		No
221829	6 months post-partum	4th ANC follow-up	PrIMA-X	PrIMA-X	25.2211	24-35	Yes	Monogamous	8	Unknown	26	Fundal Height	2	Second Trimester	No	3	2	2	No	No	Vaginal	Male	Yes	10.8571	Second Trimester	Second Trimester	TDF/FTC (300mg/200mg) only	On PrEP	On Prep And Never Missed	Yes	No	No	No	No	40	No					No						No		No
221829	9 months post-partum	4th ANC follow-up	PrIMA-X	PrIMA-X	25.2211	24-35	Yes	Monogamous	8	Unknown	26	Fundal Height	2	Second Trimester	No	3	2	2	No	No	Vaginal	Male	Yes	10.8571	Second Trimester	Second Trimester	TDF/FTC (300mg/200mg) only	On PrEP	On Prep And Never Missed	Yes	No	No	No	No	40	No					No						No		No
221829	12 months post-partum	4th ANC follow-up	PrIMA-X	PrIMA-X	25.2211	24-35	Yes	Monogamous	8	Unknown	26	Fundal Height	2	Second Trimester	No	3	2	2	No	No	Vaginal	Male	Yes	10.8571	Second Trimester	Second Trimester	TDF/FTC (300mg/200mg) only	On PrEP	On Prep And Never Missed	Yes	No	No	No	No	40	No					No						No		No
221829	18 months post-partum	4th ANC follow-up	PrIMA-X	PrIMA-X	25.2211	24-35	Yes	Monogamous	8	Unknown	26	Fundal Height	2	Second Trimester	No	3	2	2	No	No	Vaginal	Male	Yes	10.8571	Second Trimester	Second Trimester	TDF/FTC (300mg/200mg) only	On PrEP		Yes	No	No	No	No	40	No					No						No		No
221829	24 months post-partum	4th ANC follow-up	PrIMA-X	PrIMA-X	25.2211	24-35	Yes	Monogamous	8	Unknown	26	Fundal Height	2	Second Trimester	No	3	2	2	No	No	Vaginal	Male	Yes	10.8571	Second Trimester	Second Trimester	TDF/FTC (300mg/200mg) only	On PrEP	On Prep And Never Missed	Yes	No	No	No	No	40	No					No						No		No
221859	Enrollment	4th ANC follow-up	PrIMA-X	PrIMA-X	28.3012	24-35	Yes	Polygamous	12	HIV Negative	18	Fundal Height	1	Second Trimester	No	5	3	3	Yes	No			Yes	20.2857	Second Trimester	Second Trimester	TDF/FTC (300mg/200mg) only	On PrEP	On PrEP But Missed Some	Yes	No	No	No	No	36	Yes	3.5	No	51		No						No
221859	1st ANC follow-up	4th ANC follow-up	PrIMA-X	PrIMA-X	28.3012	24-35	Yes	Polygamous	12	HIV Negative	18	Fundal Height	1	Second Trimester	No	5	3	3	Yes	No			Yes	20.2857	Second Trimester	Second Trimester	TDF/FTC (300mg/200mg) only	On PrEP	On Prep And Never Missed	Yes	No	No	No	No	36	Yes	3.5	No	51		No						No
221859	2nd ANC follow-up	4th ANC follow-up	PrIMA-X	PrIMA-X	28.3012	24-35	Yes	Polygamous	12	HIV Negative	18	Fundal Height	1	Second Trimester	No	5	3	3	Yes	No			Yes	20.2857	Second Trimester	Second Trimester	TDF/FTC (300mg/200mg) only	On PrEP	On Prep And Never Missed	Yes	No	No	No	No	36	Yes	3.5	No	51		No						No
221859	3rd ANC follow-up	4th ANC follow-up	PrIMA-X	PrIMA-X	28.3012	24-35	Yes	Polygamous	12	HIV Negative	18	Fundal Height	1	Second Trimester	No	5	3	3	Yes	No			Yes	20.2857	Second Trimester	Second Trimester	TDF/FTC (300mg/200mg) only	On PrEP	On Prep And Never Missed	Yes	No	No	No	No	36	Yes	3.5	No	51		No						No
221859	4th ANC follow-up	4th ANC follow-up	PrIMA-X	PrIMA-X	28.3012	24-35	Yes	Polygamous	12	HIV Negative	18	Fundal Height	1	Second Trimester	No	5	3	3	Yes	No			Yes	20.2857	Second Trimester	Second Trimester	TDF/FTC (300mg/200mg) only	On PrEP	On Prep And Never Missed	Yes	No	No	No	No	36	Yes	3.5	No	51		No						No
221859	Transition to PNC	4th ANC follow-up	PrIMA-X	PrIMA-X	28.3012	24-35	Yes	Polygamous	12	HIV Negative	18	Fundal Height	1	Second Trimester	No	5	3	3	Yes	No			Yes	20.2857	Second Trimester	Second Trimester				Yes	No	No	No	No	36	Yes	3.5	No	51		No						No
221859	Near birth sample collection	4th ANC follow-up	PrIMA-X	PrIMA-X	28.3012	24-35	Yes	Polygamous	12	HIV Negative	18	Fundal Height	1	Second Trimester	No	5	3	3	Yes	No			Yes	20.2857	Second Trimester	Second Trimester				Yes	No	No	No	No	36	Yes	3.5	No	51		No						No
221859	9 months post-partum	4th ANC follow-up	PrIMA-X	PrIMA-X	28.3012	24-35	Yes	Polygamous	12	HIV Negative	18	Fundal Height	1	Second Trimester	No	5	3	3	Yes	No			Yes	20.2857	Second Trimester	Second Trimester	TDF/FTC (300mg/200mg) only	On PrEP	On Prep And Never Missed	Yes	No	No	No	No	36	Yes	3.5	No	51		No						No
221859	12 months post-partum	4th ANC follow-up	PrIMA-X	PrIMA-X	28.3012	24-35	Yes	Polygamous	12	HIV Negative	18	Fundal Height	1	Second Trimester	No	5	3	3	Yes	No			Yes	20.2857	Second Trimester	Second Trimester	TDF/FTC (300mg/200mg) only	On PrEP	On Prep And Never Missed	Yes	No	No	No	No	36	Yes	3.5	No	51		No						No
221859	18 months post-partum	4th ANC follow-up	PrIMA-X	PrIMA-X	28.3012	24-35	Yes	Polygamous	12	HIV Negative	18	Fundal Height	1	Second Trimester	No	5	3	3	Yes	No			Yes	20.2857	Second Trimester	Second Trimester	TDF/FTC (300mg/200mg) only	On PrEP	On Prep And Never Missed	Yes	No	No	No	No	36	Yes	3.5	No	51		No						No
221859	24 months post-partum	4th ANC follow-up	PrIMA-X	PrIMA-X	28.3012	24-35	Yes	Polygamous	12	HIV Negative	18	Fundal Height	1	Second Trimester	No	5	3	3	Yes	No			Yes	20.2857	Second Trimester	Second Trimester	TDF/FTC (300mg/200mg) only	On PrEP	On PrEP But Missed Some	Yes	No	No	No	No	36	Yes	3.5	No	51		No						No
221869	Enrollment	2nd ANC follow-up	PrIMA-X	PrIMA-X	28.8104	24-35	Yes	Polygamous	8	HIV Positive	24	Fundal Height	2	Second Trimester	No	4	3	3	No	No	Vaginal	Male	Yes	12.7143	Second Trimester	Second Trimester	TDF/FTC (300mg/200mg) only	Not On PrEP	Not On PrEP / Missed All	Yes	No	No	No	No	38	No	2.8	No	49	No	No						No		No
221869	1st ANC follow-up	2nd ANC follow-up	PrIMA-X	PrIMA-X	28.8104	24-35	Yes	Polygamous	8	HIV Positive	24	Fundal Height	2	Second Trimester	No	4	3	3	No	No	Vaginal	Male	Yes	12.7143	Second Trimester	Second Trimester	TDF/FTC (300mg/200mg) only	On PrEP	On Prep And Never Missed	Yes	No	No	No	No	38	No	2.8	No	49	No	No						No		No
221869	2nd ANC follow-up	2nd ANC follow-up	PrIMA-X	PrIMA-X	28.8104	24-35	Yes	Polygamous	8	HIV Positive	24	Fundal Height	2	Second Trimester	No	4	3	3	No	No	Vaginal	Male	Yes	12.7143	Second Trimester	Second Trimester	TDF/FTC (300mg/200mg) only	On PrEP	On Prep And Never Missed	Yes	No	No	No	No	38	No	2.8	No	49	No	No						No		No
221869	Transition to PNC	2nd ANC follow-up	PrIMA-X	PrIMA-X	28.8104	24-35	Yes	Polygamous	8	HIV Positive	24	Fundal Height	2	Second Trimester	No	4	3	3	No	No	Vaginal	Male	Yes	12.7143	Second Trimester	Second Trimester				Yes	No	No	No	No	38	No	2.8	No	49	No	No						No		No
221869	Near birth sample collection	2nd ANC follow-up	PrIMA-X	PrIMA-X	28.8104	24-35	Yes	Polygamous	8	HIV Positive	24	Fundal Height	2	Second Trimester	No	4	3	3	No	No	Vaginal	Male	Yes	12.7143	Second Trimester	Second Trimester				Yes	No	No	No	No	38	No	2.8	No	49	No	No						No		No
221869	6 weeks post-partum	2nd ANC follow-up	PrIMA-X	PrIMA-X	28.8104	24-35	Yes	Polygamous	8	HIV Positive	24	Fundal Height	2	Second Trimester	No	4	3	3	No	No	Vaginal	Male	Yes	12.7143	Second Trimester	Second Trimester	TDF/FTC (300mg/200mg) only	On PrEP	On Prep And Never Missed	Yes	No	No	No	No	38	No	2.8	No	49	No	No						No		No
221869	14 weeks post-partum	2nd ANC follow-up	PrIMA-X	PrIMA-X	28.8104	24-35	Yes	Polygamous	8	HIV Positive	24	Fundal Height	2	Second Trimester	No	4	3	3	No	No	Vaginal	Male	Yes	12.7143	Second Trimester	Second Trimester	TDF/FTC (300mg/200mg) only	On PrEP	On Prep And Never Missed	Yes	No	No	No	No	38	No	2.8	No	49	No	No						No		No
221869	6 months post-partum	2nd ANC follow-up	PrIMA-X	PrIMA-X	28.8104	24-35	Yes	Polygamous	8	HIV Positive	24	Fundal Height	2	Second Trimester	No	4	3	3	No	No	Vaginal	Male	Yes	12.7143	Second Trimester	Second Trimester	TDF/FTC (300mg/200mg) only	On PrEP	On Prep And Never Missed	Yes	No	No	No	No	38	No	2.8	No	49	No	No						No		No
221869	9 months post-partum	2nd ANC follow-up	PrIMA-X	PrIMA-X	28.8104	24-35	Yes	Polygamous	8	HIV Positive	24	Fundal Height	2	Second Trimester	No	4	3	3	No	No	Vaginal	Male	Yes	12.7143	Second Trimester	Second Trimester	TDF/FTC (300mg/200mg) only	On PrEP	On Prep And Never Missed	Yes	No	No	No	No	38	No	2.8	No	49	No	No						No		No
221869	12 months post-partum	2nd ANC follow-up	PrIMA-X	PrIMA-X	28.8104	24-35	Yes	Polygamous	8	HIV Positive	24	Fundal Height	2	Second Trimester	No	4	3	3	No	No	Vaginal	Male	Yes	12.7143	Second Trimester	Second Trimester	TDF/FTC (300mg/200mg) only	On PrEP	On Prep And Never Missed	Yes	No	No	No	No	38	No	2.8	No	49	No	No						No		No
221869	18 months post-partum	2nd ANC follow-up	PrIMA-X	PrIMA-X	28.8104	24-35	Yes	Polygamous	8	HIV Positive	24	Fundal Height	2	Second Trimester	No	4	3	3	No	No	Vaginal	Male	Yes	12.7143	Second Trimester	Second Trimester	TDF/FTC (300mg/200mg) only	On PrEP	On Prep And Never Missed	Yes	No	No	No	No	38	No	2.8	No	49	No	No						No		No
221869	24 months post-partum	2nd ANC follow-up	PrIMA-X	PrIMA-X	28.8104	24-35	Yes	Polygamous	8	HIV Positive	24	Fundal Height	2	Second Trimester	No	4	3	3	No	No	Vaginal	Male	Yes	12.7143	Second Trimester	Second Trimester	TDF/FTC (300mg/200mg) only	On PrEP	On Prep And Never Missed	Yes	No	No	No	No	38	No	2.8	No	49	No	No						No		No
221889	Enrollment	2nd ANC follow-up	PrIMA-X	PrIMA-X	29.7659	24-35	Yes	Polygamous	16	HIV Positive	30	Fundal Height	1	Third Trimester	No	3	2	2	No	No	Vaginal	Female	Yes	10.4286	Third Trimester	Third Trimester	TDF/FTC (300mg/200mg) only	Not On PrEP	Not On PrEP / Missed All	Yes	No	No	No	No	38	No	2.8	No	49	No	No						No
221889	1st ANC follow-up	2nd ANC follow-up	PrIMA-X	PrIMA-X	29.7659	24-35	Yes	Polygamous	16	HIV Positive	30	Fundal Height	1	Third Trimester	No	3	2	2	No	No	Vaginal	Female	Yes	10.4286	Third Trimester	Third Trimester	TDF/FTC (300mg/200mg) only	Not On PrEP	Not On PrEP / Missed All	Yes	No	No	No	No	38	No	2.8	No	49	No	No						No
221889	2nd ANC follow-up	2nd ANC follow-up	PrIMA-X	PrIMA-X	29.7659	24-35	Yes	Polygamous	16	HIV Positive	30	Fundal Height	1	Third Trimester	No	3	2	2	No	No	Vaginal	Female	Yes	10.4286	Third Trimester	Third Trimester	TDF/FTC (300mg/200mg) only	On PrEP	On Prep And Never Missed	Yes	No	No	No	No	38	No	2.8	No	49	No	No						No
221889	Transition to PNC	2nd ANC follow-up	PrIMA-X	PrIMA-X	29.7659	24-35	Yes	Polygamous	16	HIV Positive	30	Fundal Height	1	Third Trimester	No	3	2	2	No	No	Vaginal	Female	Yes	10.4286	Third Trimester	Third Trimester				Yes	No	No	No	No	38	No	2.8	No	49	No	No						No
221889	Near birth sample collection	2nd ANC follow-up	PrIMA-X	PrIMA-X	29.7659	24-35	Yes	Polygamous	16	HIV Positive	30	Fundal Height	1	Third Trimester	No	3	2	2	No	No	Vaginal	Female	Yes	10.4286	Third Trimester	Third Trimester				Yes	No	No	No	No	38	No	2.8	No	49	No	No						No
221889	6 weeks post-partum	2nd ANC follow-up	PrIMA-X	PrIMA-X	29.7659	24-35	Yes	Polygamous	16	HIV Positive	30	Fundal Height	1	Third Trimester	No	3	2	2	No	No	Vaginal	Female	Yes	10.4286	Third Trimester	Third Trimester	TDF/FTC (300mg/200mg) only	On PrEP	On PrEP But Missed Some	Yes	No	No	No	No	38	No	2.8	No	49	No	No						No
221889	14 weeks post-partum	2nd ANC follow-up	PrIMA-X	PrIMA-X	29.7659	24-35	Yes	Polygamous	16	HIV Positive	30	Fundal Height	1	Third Trimester	No	3	2	2	No	No	Vaginal	Female	Yes	10.4286	Third Trimester	Third Trimester	TDF/FTC (300mg/200mg) only	On PrEP	On Prep And Never Missed	Yes	No	No	No	No	38	No	2.8	No	49	No	No						No
221889	6 months post-partum	2nd ANC follow-up	PrIMA-X	PrIMA-X	29.7659	24-35	Yes	Polygamous	16	HIV Positive	30	Fundal Height	1	Third Trimester	No	3	2	2	No	No	Vaginal	Female	Yes	10.4286	Third Trimester	Third Trimester	TDF/FTC (300mg/200mg) only	On PrEP	On PrEP But Missed Some	Yes	No	No	No	No	38	No	2.8	No	49	No	No						No
221889	9 months post-partum	2nd ANC follow-up	PrIMA-X	PrIMA-X	29.7659	24-35	Yes	Polygamous	16	HIV Positive	30	Fundal Height	1	Third Trimester	No	3	2	2	No	No	Vaginal	Female	Yes	10.4286	Third Trimester	Third Trimester	TDF/FTC (300mg/200mg) only	On PrEP	On Prep And Never Missed	Yes	No	No	No	No	38	No	2.8	No	49	No	No						No
221889	12 months post-partum	2nd ANC follow-up	PrIMA-X	PrIMA-X	29.7659	24-35	Yes	Polygamous	16	HIV Positive	30	Fundal Height	1	Third Trimester	No	3	2	2	No	No	Vaginal	Female	Yes	10.4286	Third Trimester	Third Trimester	TDF/FTC (300mg/200mg) only	On PrEP	On Prep And Never Missed	Yes	No	No	No	No	38	No	2.8	No	49	No	No						No
221889	18 months post-partum	2nd ANC follow-up	PrIMA-X	PrIMA-X	29.7659	24-35	Yes	Polygamous	16	HIV Positive	30	Fundal Height	1	Third Trimester	No	3	2	2	No	No	Vaginal	Female	Yes	10.4286	Third Trimester	Third Trimester	TDF/FTC (300mg/200mg) only	On PrEP	On Prep And Never Missed	Yes	No	No	No	No	38	No	2.8	No	49	No	No						No
221889	24 months post-partum	2nd ANC follow-up	PrIMA-X	PrIMA-X	29.7659	24-35	Yes	Polygamous	16	HIV Positive	30	Fundal Height	1	Third Trimester	No	3	2	2	No	No	Vaginal	Female	Yes	10.4286	Third Trimester	Third Trimester	TDF/FTC (300mg/200mg) only	On PrEP	On Prep And Never Missed	Yes	No	No	No	No	38	No	2.8	No	49	No	No						No
222029	Enrollment	4th ANC follow-up	PrIMA-X	PrIMA-X	21.7769	<24	Yes	Monogamous	8	HIV Negative	20	Fundal Height	1	Second Trimester	No	2	1	1	No	No	Vaginal	Female	Yes	40.1429	Prior to Pregnancy	Prior to Pregnancy / First Trimester	TDF/FTC (300mg/200mg) only	On PrEP	On Prep And Never Missed	Yes	No	No	No	No	39	No	3.3	No	50	No	No						No		No
222029	1st ANC follow-up	4th ANC follow-up	PrIMA-X	PrIMA-X	21.7769	<24	Yes	Monogamous	8	HIV Negative	20	Fundal Height	1	Second Trimester	No	2	1	1	No	No	Vaginal	Female	Yes	40.1429	Prior to Pregnancy	Prior to Pregnancy / First Trimester	TDF/FTC (300mg/200mg) only	On PrEP	On Prep And Never Missed	Yes	No	No	No	No	39	No	3.3	No	50	No	No						No		No
222029	2nd ANC follow-up	4th ANC follow-up	PrIMA-X	PrIMA-X	21.7769	<24	Yes	Monogamous	8	HIV Negative	20	Fundal Height	1	Second Trimester	No	2	1	1	No	No	Vaginal	Female	Yes	40.1429	Prior to Pregnancy	Prior to Pregnancy / First Trimester	TDF/FTC (300mg/200mg) only	On PrEP	On Prep And Never Missed	Yes	No	No	No	No	39	No	3.3	No	50	No	No						No		No
222029	3rd ANC follow-up	4th ANC follow-up	PrIMA-X	PrIMA-X	21.7769	<24	Yes	Monogamous	8	HIV Negative	20	Fundal Height	1	Second Trimester	No	2	1	1	No	No	Vaginal	Female	Yes	40.1429	Prior to Pregnancy	Prior to Pregnancy / First Trimester	TDF/FTC (300mg/200mg) only	On PrEP	On Prep And Never Missed	Yes	No	No	No	No	39	No	3.3	No	50	No	No						No		No
222029	4th ANC follow-up	4th ANC follow-up	PrIMA-X	PrIMA-X	21.7769	<24	Yes	Monogamous	8	HIV Negative	20	Fundal Height	1	Second Trimester	No	2	1	1	No	No	Vaginal	Female	Yes	40.1429	Prior to Pregnancy	Prior to Pregnancy / First Trimester	TDF/FTC (300mg/200mg) only	On PrEP	On Prep And Never Missed	Yes	No	No	No	No	39	No	3.3	No	50	No	No						No		No
222029	Transition to PNC	4th ANC follow-up	PrIMA-X	PrIMA-X	21.7769	<24	Yes	Monogamous	8	HIV Negative	20	Fundal Height	1	Second Trimester	No	2	1	1	No	No	Vaginal	Female	Yes	40.1429	Prior to Pregnancy	Prior to Pregnancy / First Trimester				Yes	No	No	No	No	39	No	3.3	No	50	No	No						No		No
222029	Near birth sample collection	4th ANC follow-up	PrIMA-X	PrIMA-X	21.7769	<24	Yes	Monogamous	8	HIV Negative	20	Fundal Height	1	Second Trimester	No	2	1	1	No	No	Vaginal	Female	Yes	40.1429	Prior to Pregnancy	Prior to Pregnancy / First Trimester				Yes	No	No	No	No	39	No	3.3	No	50	No	No						No		No
222029	6 weeks post-partum	4th ANC follow-up	PrIMA-X	PrIMA-X	21.7769	<24	Yes	Monogamous	8	HIV Negative	20	Fundal Height	1	Second Trimester	No	2	1	1	No	No	Vaginal	Female	Yes	40.1429	Prior to Pregnancy	Prior to Pregnancy / First Trimester	TDF/FTC (300mg/200mg) only	On PrEP	On Prep And Never Missed	Yes	No	No	No	No	39	No	3.3	No	50	No	No						No		No
222029	14 weeks post-partum	4th ANC follow-up	PrIMA-X	PrIMA-X	21.7769	<24	Yes	Monogamous	8	HIV Negative	20	Fundal Height	1	Second Trimester	No	2	1	1	No	No	Vaginal	Female	Yes	40.1429	Prior to Pregnancy	Prior to Pregnancy / First Trimester	TDF/FTC (300mg/200mg) only	On PrEP	On Prep And Never Missed	Yes	No	No	No	No	39	No	3.3	No	50	No	No						No		No
222029	6 months post-partum	4th ANC follow-up	PrIMA-X	PrIMA-X	21.7769	<24	Yes	Monogamous	8	HIV Negative	20	Fundal Height	1	Second Trimester	No	2	1	1	No	No	Vaginal	Female	Yes	40.1429	Prior to Pregnancy	Prior to Pregnancy / First Trimester	TDF/FTC (300mg/200mg) only	On PrEP	On Prep And Never Missed	Yes	No	No	No	No	39	No	3.3	No	50	No	No						No		No
222029	9 months post-partum	4th ANC follow-up	PrIMA-X	PrIMA-X	21.7769	<24	Yes	Monogamous	8	HIV Negative	20	Fundal Height	1	Second Trimester	No	2	1	1	No	No	Vaginal	Female	Yes	40.1429	Prior to Pregnancy	Prior to Pregnancy / First Trimester	TDF/FTC (300mg/200mg) only	On PrEP	On Prep And Never Missed	Yes	No	No	No	No	39	No	3.3	No	50	No	No						No		No
222029	12 months post-partum	4th ANC follow-up	PrIMA-X	PrIMA-X	21.7769	<24	Yes	Monogamous	8	HIV Negative	20	Fundal Height	1	Second Trimester	No	2	1	1	No	No	Vaginal	Female	Yes	40.1429	Prior to Pregnancy	Prior to Pregnancy / First Trimester		Not On PrEP	Not On PrEP / Missed All	Yes	No	No	No	No	39	No	3.3	No	50	No	No						No		No
222029	18 months post-partum	4th ANC follow-up	PrIMA-X	PrIMA-X	21.7769	<24	Yes	Monogamous	8	HIV Negative	20	Fundal Height	1	Second Trimester	No	2	1	1	No	No	Vaginal	Female	Yes	40.1429	Prior to Pregnancy	Prior to Pregnancy / First Trimester		Not On PrEP	Not On PrEP / Missed All	Yes	No	No	No	No	39	No	3.3	No	50	No	No						No		No
222029	24 months post-partum	4th ANC follow-up	PrIMA-X	PrIMA-X	21.7769	<24	Yes	Monogamous	8	HIV Negative	20	Fundal Height	1	Second Trimester	No	2	1	1	No	No	Vaginal	Female	Yes	40.1429	Prior to Pregnancy	Prior to Pregnancy / First Trimester		Not On PrEP	Not On PrEP / Missed All	Yes	No	No	No	No	39	No	3.3	No	50	No	No						No		No
222129	Enrollment	3rd ANC follow-up	PrIMA-X	PrIMA-X	33.7495	24-35	Yes	Monogamous	8	Unknown	24	Fundal Height	2	Second Trimester	No	6	5	5	No	No	Vaginal	Male	Yes	21.5714	Second Trimester	Second Trimester	TDF/FTC (300mg/200mg) only	On PrEP	On Prep And Never Missed	Yes	No	No	No	No	39	No	3.7	No	50	No	No						No		No
222129	1st ANC follow-up	3rd ANC follow-up	PrIMA-X	PrIMA-X	33.7495	24-35	Yes	Monogamous	8	Unknown	24	Fundal Height	2	Second Trimester	No	6	5	5	No	No	Vaginal	Male	Yes	21.5714	Second Trimester	Second Trimester	TDF/FTC (300mg/200mg) only	On PrEP	On Prep And Never Missed	Yes	No	No	No	No	39	No	3.7	No	50	No	No						No		No
222129	2nd ANC follow-up	3rd ANC follow-up	PrIMA-X	PrIMA-X	33.7495	24-35	Yes	Monogamous	8	Unknown	24	Fundal Height	2	Second Trimester	No	6	5	5	No	No	Vaginal	Male	Yes	21.5714	Second Trimester	Second Trimester	TDF/FTC (300mg/200mg) only	On PrEP	On Prep And Never Missed	Yes	No	No	No	No	39	No	3.7	No	50	No	No						No		No
222129	3rd ANC follow-up	3rd ANC follow-up	PrIMA-X	PrIMA-X	33.7495	24-35	Yes	Monogamous	8	Unknown	24	Fundal Height	2	Second Trimester	No	6	5	5	No	No	Vaginal	Male	Yes	21.5714	Second Trimester	Second Trimester	TDF/FTC (300mg/200mg) only	On PrEP	On Prep And Never Missed	Yes	No	No	No	No	39	No	3.7	No	50	No	No						No		No
222129	Transition to PNC	3rd ANC follow-up	PrIMA-X	PrIMA-X	33.7495	24-35	Yes	Monogamous	8	Unknown	24	Fundal Height	2	Second Trimester	No	6	5	5	No	No	Vaginal	Male	Yes	21.5714	Second Trimester	Second Trimester				Yes	No	No	No	No	39	No	3.7	No	50	No	No						No		No
222129	Near birth sample collection	3rd ANC follow-up	PrIMA-X	PrIMA-X	33.7495	24-35	Yes	Monogamous	8	Unknown	24	Fundal Height	2	Second Trimester	No	6	5	5	No	No	Vaginal	Male	Yes	21.5714	Second Trimester	Second Trimester				Yes	No	No	No	No	39	No	3.7	No	50	No	No						No		No
222129	6 weeks post-partum	3rd ANC follow-up	PrIMA-X	PrIMA-X	33.7495	24-35	Yes	Monogamous	8	Unknown	24	Fundal Height	2	Second Trimester	No	6	5	5	No	No	Vaginal	Male	Yes	21.5714	Second Trimester	Second Trimester	TDF/FTC (300mg/200mg) only	On PrEP	On Prep And Never Missed	Yes	No	No	No	No	39	No	3.7	No	50	No	No						No		No
222129	14 weeks post-partum	3rd ANC follow-up	PrIMA-X	PrIMA-X	33.7495	24-35	Yes	Monogamous	8	Unknown	24	Fundal Height	2	Second Trimester	No	6	5	5	No	No	Vaginal	Male	Yes	21.5714	Second Trimester	Second Trimester	TDF/FTC (300mg/200mg) only	On PrEP	On Prep And Never Missed	Yes	No	No	No	No	39	No	3.7	No	50	No	No						No		No
222129	6 months post-partum	3rd ANC follow-up	PrIMA-X	PrIMA-X	33.7495	24-35	Yes	Monogamous	8	Unknown	24	Fundal Height	2	Second Trimester	No	6	5	5	No	No	Vaginal	Male	Yes	21.5714	Second Trimester	Second Trimester	TDF/FTC (300mg/200mg) only	On PrEP	On Prep And Never Missed	Yes	No	No	No	No	39	No	3.7	No	50	No	No						No		No
222129	9 months post-partum	3rd ANC follow-up	PrIMA-X	PrIMA-X	33.7495	24-35	Yes	Monogamous	8	Unknown	24	Fundal Height	2	Second Trimester	No	6	5	5	No	No	Vaginal	Male	Yes	21.5714	Second Trimester	Second Trimester	TDF/FTC (300mg/200mg) only	On PrEP	On Prep And Never Missed	Yes	No	No	No	No	39	No	3.7	No	50	No	No						No		No
222129	12 months post-partum	3rd ANC follow-up	PrIMA-X	PrIMA-X	33.7495	24-35	Yes	Monogamous	8	Unknown	24	Fundal Height	2	Second Trimester	No	6	5	5	No	No	Vaginal	Male	Yes	21.5714	Second Trimester	Second Trimester	TDF/FTC (300mg/200mg) only	On PrEP	On Prep And Never Missed	Yes	No	No	No	No	39	No	3.7	No	50	No	No						No		No
222129	18 months post-partum	3rd ANC follow-up	PrIMA-X	PrIMA-X	33.7495	24-35	Yes	Monogamous	8	Unknown	24	Fundal Height	2	Second Trimester	No	6	5	5	No	No	Vaginal	Male	Yes	21.5714	Second Trimester	Second Trimester	TDF/FTC (300mg/200mg) only	On PrEP	On Prep And Never Missed	Yes	No	No	No	No	39	No	3.7	No	50	No	No						No		No
222209	Enrollment	3rd ANC follow-up	PrIMA-X	PrIMA-X	25.9466	24-35	Yes	Monogamous	12	HIV Negative	24	Fundal Height	2	Second Trimester	No	3	2	2	No	No	Vaginal	Male	Yes	18.1429	Second Trimester	Second Trimester	TDF/FTC (300mg/200mg) only	On PrEP	On PrEP But Missed Some	Yes	No	No	No	No	38	No	3	No	49	No	No						No		No
222209	1st ANC follow-up	3rd ANC follow-up	PrIMA-X	PrIMA-X	25.9466	24-35	Yes	Monogamous	12	HIV Negative	24	Fundal Height	2	Second Trimester	No	3	2	2	No	No	Vaginal	Male	Yes	18.1429	Second Trimester	Second Trimester	TDF/FTC (300mg/200mg) only	On PrEP	On Prep And Never Missed	Yes	No	No	No	No	38	No	3	No	49	No	No						No		No
222209	2nd ANC follow-up	3rd ANC follow-up	PrIMA-X	PrIMA-X	25.9466	24-35	Yes	Monogamous	12	HIV Negative	24	Fundal Height	2	Second Trimester	No	3	2	2	No	No	Vaginal	Male	Yes	18.1429	Second Trimester	Second Trimester	TDF/FTC (300mg/200mg) only	On PrEP	On Prep And Never Missed	Yes	No	No	No	No	38	No	3	No	49	No	No						No		No
222209	3rd ANC follow-up	3rd ANC follow-up	PrIMA-X	PrIMA-X	25.9466	24-35	Yes	Monogamous	12	HIV Negative	24	Fundal Height	2	Second Trimester	No	3	2	2	No	No	Vaginal	Male	Yes	18.1429	Second Trimester	Second Trimester	TDF/FTC (300mg/200mg) only	On PrEP	On Prep And Never Missed	Yes	No	No	No	No	38	No	3	No	49	No	No						No		No
222209	Transition to PNC	3rd ANC follow-up	PrIMA-X	PrIMA-X	25.9466	24-35	Yes	Monogamous	12	HIV Negative	24	Fundal Height	2	Second Trimester	No	3	2	2	No	No	Vaginal	Male	Yes	18.1429	Second Trimester	Second Trimester				Yes	No	No	No	No	38	No	3	No	49	No	No						No		No
222209	Near birth sample collection	3rd ANC follow-up	PrIMA-X	PrIMA-X	25.9466	24-35	Yes	Monogamous	12	HIV Negative	24	Fundal Height	2	Second Trimester	No	3	2	2	No	No	Vaginal	Male	Yes	18.1429	Second Trimester	Second Trimester				Yes	No	No	No	No	38	No	3	No	49	No	No						No		No
222209	6 weeks post-partum	3rd ANC follow-up	PrIMA-X	PrIMA-X	25.9466	24-35	Yes	Monogamous	12	HIV Negative	24	Fundal Height	2	Second Trimester	No	3	2	2	No	No	Vaginal	Male	Yes	18.1429	Second Trimester	Second Trimester	TDF/FTC (300mg/200mg) only	On PrEP	On PrEP But Missed Some	Yes	No	No	No	No	38	No	3	No	49	No	No						No		No
222209	14 weeks post-partum	3rd ANC follow-up	PrIMA-X	PrIMA-X	25.9466	24-35	Yes	Monogamous	12	HIV Negative	24	Fundal Height	2	Second Trimester	No	3	2	2	No	No	Vaginal	Male	Yes	18.1429	Second Trimester	Second Trimester	TDF/FTC (300mg/200mg) only	On PrEP	On Prep And Never Missed	Yes	No	No	No	No	38	No	3	No	49	No	No						No		No
222209	6 months post-partum	3rd ANC follow-up	PrIMA-X	PrIMA-X	25.9466	24-35	Yes	Monogamous	12	HIV Negative	24	Fundal Height	2	Second Trimester	No	3	2	2	No	No	Vaginal	Male	Yes	18.1429	Second Trimester	Second Trimester	TDF/FTC (300mg/200mg) only	On PrEP	On Prep And Never Missed	Yes	No	No	No	No	38	No	3	No	49	No	No						No		No
222209	9 months post-partum	3rd ANC follow-up	PrIMA-X	PrIMA-X	25.9466	24-35	Yes	Monogamous	12	HIV Negative	24	Fundal Height	2	Second Trimester	No	3	2	2	No	No	Vaginal	Male	Yes	18.1429	Second Trimester	Second Trimester	TDF/FTC (300mg/200mg) only	On PrEP	On Prep And Never Missed	Yes	No	No	No	No	38	No	3	No	49	No	No						No		No
222209	12 months post-partum	3rd ANC follow-up	PrIMA-X	PrIMA-X	25.9466	24-35	Yes	Monogamous	12	HIV Negative	24	Fundal Height	2	Second Trimester	No	3	2	2	No	No	Vaginal	Male	Yes	18.1429	Second Trimester	Second Trimester	TDF/FTC (300mg/200mg) only	On PrEP	On Prep And Never Missed	Yes	No	No	No	No	38	No	3	No	49	No	No						No		No
222209	18 months post-partum	3rd ANC follow-up	PrIMA-X	PrIMA-X	25.9466	24-35	Yes	Monogamous	12	HIV Negative	24	Fundal Height	2	Second Trimester	No	3	2	2	No	No	Vaginal	Male	Yes	18.1429	Second Trimester	Second Trimester	TDF/FTC (300mg/200mg) only	On PrEP	On Prep And Never Missed	Yes	No	No	No	No	38	No	3	No	49	No	No						No		No
222369	Enrollment	5th ANC follow-up	PrIMA-X	PrIMA-X	27.1047	24-35	Yes	Monogamous	12	Unknown	16	LMP	1	Second Trimester	No	3	2	2	No	No	Vaginal	Male	Yes	24	First Trimester	Prior to Pregnancy / First Trimester	TDF/FTC (300mg/200mg) only	Not On PrEP	Not On PrEP / Missed All	Yes	No	No	No	No	39	No					No						No		No
222369	1st ANC follow-up	5th ANC follow-up	PrIMA-X	PrIMA-X	27.1047	24-35	Yes	Monogamous	12	Unknown	16	LMP	1	Second Trimester	No	3	2	2	No	No	Vaginal	Male	Yes	24	First Trimester	Prior to Pregnancy / First Trimester	TDF/FTC (300mg/200mg) only	On PrEP	On Prep And Never Missed	Yes	No	No	No	No	39	No					No						No		No
222369	2nd ANC follow-up	5th ANC follow-up	PrIMA-X	PrIMA-X	27.1047	24-35	Yes	Monogamous	12	Unknown	16	LMP	1	Second Trimester	No	3	2	2	No	No	Vaginal	Male	Yes	24	First Trimester	Prior to Pregnancy / First Trimester	TDF/FTC (300mg/200mg) only	On PrEP	On Prep And Never Missed	Yes	No	No	No	No	39	No					No						No		No
222369	3rd ANC follow-up	5th ANC follow-up	PrIMA-X	PrIMA-X	27.1047	24-35	Yes	Monogamous	12	Unknown	16	LMP	1	Second Trimester	No	3	2	2	No	No	Vaginal	Male	Yes	24	First Trimester	Prior to Pregnancy / First Trimester	TDF/FTC (300mg/200mg) only	On PrEP		Yes	No	No	No	No	39	No					No						No		No
222369	4th ANC follow-up	5th ANC follow-up	PrIMA-X	PrIMA-X	27.1047	24-35	Yes	Monogamous	12	Unknown	16	LMP	1	Second Trimester	No	3	2	2	No	No	Vaginal	Male	Yes	24	First Trimester	Prior to Pregnancy / First Trimester	TDF/FTC (300mg/200mg) only	On PrEP	On Prep And Never Missed	Yes	No	No	No	No	39	No					No						No		No
222369	5th ANC follow-up	5th ANC follow-up	PrIMA-X	PrIMA-X	27.1047	24-35	Yes	Monogamous	12	Unknown	16	LMP	1	Second Trimester	No	3	2	2	No	No	Vaginal	Male	Yes	24	First Trimester	Prior to Pregnancy / First Trimester	TDF/FTC (300mg/200mg) only	On PrEP	On PrEP But Missed Some	Yes	No	No	No	No	39	No					No						No		No
222369	Transition to PNC	5th ANC follow-up	PrIMA-X	PrIMA-X	27.1047	24-35	Yes	Monogamous	12	Unknown	16	LMP	1	Second Trimester	No	3	2	2	No	No	Vaginal	Male	Yes	24	First Trimester	Prior to Pregnancy / First Trimester				Yes	No	No	No	No	39	No					No						No		No
222369	6 weeks post-partum	5th ANC follow-up	PrIMA-X	PrIMA-X	27.1047	24-35	Yes	Monogamous	12	Unknown	16	LMP	1	Second Trimester	No	3	2	2	No	No	Vaginal	Male	Yes	24	First Trimester	Prior to Pregnancy / First Trimester	TDF/FTC (300mg/200mg) only	On PrEP	On Prep And Never Missed	Yes	No	No	No	No	39	No					No						No		No
222369	14 weeks post-partum	5th ANC follow-up	PrIMA-X	PrIMA-X	27.1047	24-35	Yes	Monogamous	12	Unknown	16	LMP	1	Second Trimester	No	3	2	2	No	No	Vaginal	Male	Yes	24	First Trimester	Prior to Pregnancy / First Trimester	TDF/FTC (300mg/200mg) only	On PrEP	On Prep And Never Missed	Yes	No	No	No	No	39	No					No						No		No
222369	6 months post-partum	5th ANC follow-up	PrIMA-X	PrIMA-X	27.1047	24-35	Yes	Monogamous	12	Unknown	16	LMP	1	Second Trimester	No	3	2	2	No	No	Vaginal	Male	Yes	24	First Trimester	Prior to Pregnancy / First Trimester	TDF/FTC (300mg/200mg) only	On PrEP	On Prep And Never Missed	Yes	No	No	No	No	39	No					No						No		No
222369	9 months post-partum	5th ANC follow-up	PrIMA-X	PrIMA-X	27.1047	24-35	Yes	Monogamous	12	Unknown	16	LMP	1	Second Trimester	No	3	2	2	No	No	Vaginal	Male	Yes	24	First Trimester	Prior to Pregnancy / First Trimester	TDF/FTC (300mg/200mg) only	On PrEP	On Prep And Never Missed	Yes	No	No	No	No	39	No					No						No		No
222369	12 months post-partum	5th ANC follow-up	PrIMA-X	PrIMA-X	27.1047	24-35	Yes	Monogamous	12	Unknown	16	LMP	1	Second Trimester	No	3	2	2	No	No	Vaginal	Male	Yes	24	First Trimester	Prior to Pregnancy / First Trimester	TDF/FTC (300mg/200mg) only	On PrEP	On Prep And Never Missed	Yes	No	No	No	No	39	No					No						No		No
222369	18 months post-partum	5th ANC follow-up	PrIMA-X	PrIMA-X	27.1047	24-35	Yes	Monogamous	12	Unknown	16	LMP	1	Second Trimester	No	3	2	2	No	No	Vaginal	Male	Yes	24	First Trimester	Prior to Pregnancy / First Trimester	TDF/FTC (300mg/200mg) only	On PrEP	On Prep And Never Missed	Yes	No	No	No	No	39	No					No						No		No
222489	Enrollment	3rd ANC follow-up	PrIMA-X	PrIMA-X	23.7974	<24	No		8	Unknown	30	Fundal Height	1	Third Trimester	No	4	3	3	No	Yes	Vaginal	Female	Yes	14	Third Trimester	Third Trimester	TDF/FTC (300mg/200mg) only	Not On PrEP	Not On PrEP / Missed All	Yes	No	No	No	No	39	No	2.9	No	49	No	No						No		No
222489	1st ANC follow-up	3rd ANC follow-up	PrIMA-X	PrIMA-X	23.7974	<24	No		8	Unknown	30	Fundal Height	1	Third Trimester	No	4	3	3	No	Yes	Vaginal	Female	Yes	14	Third Trimester	Third Trimester	TDF/FTC (300mg/200mg) only	On PrEP	On Prep And Never Missed	Yes	No	No	No	No	39	No	2.9	No	49	No	No						No		No
222489	2nd ANC follow-up	3rd ANC follow-up	PrIMA-X	PrIMA-X	23.7974	<24	No		8	Unknown	30	Fundal Height	1	Third Trimester	No	4	3	3	No	Yes	Vaginal	Female	Yes	14	Third Trimester	Third Trimester	TDF/FTC (300mg/200mg) only	On PrEP	On PrEP But Missed Some	Yes	No	No	No	No	39	No	2.9	No	49	No	No						No		No
222489	3rd ANC follow-up	3rd ANC follow-up	PrIMA-X	PrIMA-X	23.7974	<24	No		8	Unknown	30	Fundal Height	1	Third Trimester	No	4	3	3	No	Yes	Vaginal	Female	Yes	14	Third Trimester	Third Trimester	TDF/FTC (300mg/200mg) only	On PrEP	On Prep And Never Missed	Yes	No	No	No	No	39	No	2.9	No	49	No	No						No		No
222489	Transition to PNC	3rd ANC follow-up	PrIMA-X	PrIMA-X	23.7974	<24	No		8	Unknown	30	Fundal Height	1	Third Trimester	No	4	3	3	No	Yes	Vaginal	Female	Yes	14	Third Trimester	Third Trimester				Yes	No	No	No	No	39	No	2.9	No	49	No	No						No		No
222489	Near birth sample collection	3rd ANC follow-up	PrIMA-X	PrIMA-X	23.7974	<24	No		8	Unknown	30	Fundal Height	1	Third Trimester	No	4	3	3	No	Yes	Vaginal	Female	Yes	14	Third Trimester	Third Trimester				Yes	No	No	No	No	39	No	2.9	No	49	No	No						No		No
222489	6 weeks post-partum	3rd ANC follow-up	PrIMA-X	PrIMA-X	23.7974	<24	No		8	Unknown	30	Fundal Height	1	Third Trimester	No	4	3	3	No	Yes	Vaginal	Female	Yes	14	Third Trimester	Third Trimester	TDF/FTC (300mg/200mg) only	On PrEP	On Prep And Never Missed	Yes	No	No	No	No	39	No	2.9	No	49	No	No						No		No
222489	14 weeks post-partum	3rd ANC follow-up	PrIMA-X	PrIMA-X	23.7974	<24	No		8	Unknown	30	Fundal Height	1	Third Trimester	No	4	3	3	No	Yes	Vaginal	Female	Yes	14	Third Trimester	Third Trimester	TDF/FTC (300mg/200mg) only	Not On PrEP	Not On PrEP / Missed All	Yes	No	No	No	No	39	No	2.9	No	49	No	No						No		No
222489	6 months post-partum	3rd ANC follow-up	PrIMA-X	PrIMA-X	23.7974	<24	No		8	Unknown	30	Fundal Height	1	Third Trimester	No	4	3	3	No	Yes	Vaginal	Female	Yes	14	Third Trimester	Third Trimester	TDF/FTC (300mg/200mg) only	On PrEP	On Prep And Never Missed	Yes	No	No	No	No	39	No	2.9	No	49	No	No						No		No
222489	12 months post-partum	3rd ANC follow-up	PrIMA-X	PrIMA-X	23.7974	<24	No		8	Unknown	30	Fundal Height	1	Third Trimester	No	4	3	3	No	Yes	Vaginal	Female	Yes	14	Third Trimester	Third Trimester	TDF/FTC (300mg/200mg) only	On PrEP	On Prep And Never Missed	Yes	No	No	No	No	39	No	2.9	No	49	No	No						No		No
222489	18 months post-partum	3rd ANC follow-up	PrIMA-X	PrIMA-X	23.7974	<24	No		8	Unknown	30	Fundal Height	1	Third Trimester	No	4	3	3	No	Yes	Vaginal	Female	Yes	14	Third Trimester	Third Trimester	TDF/FTC (300mg/200mg) only	On PrEP	On Prep And Never Missed	Yes	No	No	No	No	39	No	2.9	No	49	No	No						No		No
222519	Enrollment	2nd ANC follow-up	PrIMA-X	PrIMA-X	21.5688	<24	Yes	Monogamous	12	HIV Positive	24	Fundal Height	1	Second Trimester	No	5	4	4	No	Yes	Vaginal	Male	Yes	11	Second Trimester	Second Trimester	TDF/FTC (300mg/200mg) only	Not On PrEP	Not On PrEP / Missed All	Yes	No	No	No	No	39	No	4	No	52	No	No						No		No
222519	1st ANC follow-up	2nd ANC follow-up	PrIMA-X	PrIMA-X	21.5688	<24	Yes	Monogamous	12	HIV Positive	24	Fundal Height	1	Second Trimester	No	5	4	4	No	Yes	Vaginal	Male	Yes	11	Second Trimester	Second Trimester	TDF/FTC (300mg/200mg) only	On PrEP	On Prep And Never Missed	Yes	No	No	No	No	39	No	4	No	52	No	No						No		No
222519	2nd ANC follow-up	2nd ANC follow-up	PrIMA-X	PrIMA-X	21.5688	<24	Yes	Monogamous	12	HIV Positive	24	Fundal Height	1	Second Trimester	No	5	4	4	No	Yes	Vaginal	Male	Yes	11	Second Trimester	Second Trimester	TDF/FTC (300mg/200mg) only	On PrEP	On Prep And Never Missed	Yes	No	No	No	No	39	No	4	No	52	No	No						No		No
222519	Transition to PNC	2nd ANC follow-up	PrIMA-X	PrIMA-X	21.5688	<24	Yes	Monogamous	12	HIV Positive	24	Fundal Height	1	Second Trimester	No	5	4	4	No	Yes	Vaginal	Male	Yes	11	Second Trimester	Second Trimester				Yes	No	No	No	No	39	No	4	No	52	No	No						No		No
222519	Near birth sample collection	2nd ANC follow-up	PrIMA-X	PrIMA-X	21.5688	<24	Yes	Monogamous	12	HIV Positive	24	Fundal Height	1	Second Trimester	No	5	4	4	No	Yes	Vaginal	Male	Yes	11	Second Trimester	Second Trimester				Yes	No	No	No	No	39	No	4	No	52	No	No						No		No
222519	6 weeks post-partum	2nd ANC follow-up	PrIMA-X	PrIMA-X	21.5688	<24	Yes	Monogamous	12	HIV Positive	24	Fundal Height	1	Second Trimester	No	5	4	4	No	Yes	Vaginal	Male	Yes	11	Second Trimester	Second Trimester	TDF/FTC (300mg/200mg) only	On PrEP	On Prep And Never Missed	Yes	No	No	No	No	39	No	4	No	52	No	No						No		No
222519	14 weeks post-partum	2nd ANC follow-up	PrIMA-X	PrIMA-X	21.5688	<24	Yes	Monogamous	12	HIV Positive	24	Fundal Height	1	Second Trimester	No	5	4	4	No	Yes	Vaginal	Male	Yes	11	Second Trimester	Second Trimester	TDF/FTC (300mg/200mg) only	On PrEP	On Prep And Never Missed	Yes	No	No	No	No	39	No	4	No	52	No	No						No		No
222519	6 months post-partum	2nd ANC follow-up	PrIMA-X	PrIMA-X	21.5688	<24	Yes	Monogamous	12	HIV Positive	24	Fundal Height	1	Second Trimester	No	5	4	4	No	Yes	Vaginal	Male	Yes	11	Second Trimester	Second Trimester	TDF/FTC (300mg/200mg) only	On PrEP	On Prep And Never Missed	Yes	No	No	No	No	39	No	4	No	52	No	No						No		No
222519	9 months post-partum	2nd ANC follow-up	PrIMA-X	PrIMA-X	21.5688	<24	Yes	Monogamous	12	HIV Positive	24	Fundal Height	1	Second Trimester	No	5	4	4	No	Yes	Vaginal	Male	Yes	11	Second Trimester	Second Trimester	TDF/FTC (300mg/200mg) only	On PrEP	On Prep And Never Missed	Yes	No	No	No	No	39	No	4	No	52	No	No						No		No
222519	12 months post-partum	2nd ANC follow-up	PrIMA-X	PrIMA-X	21.5688	<24	Yes	Monogamous	12	HIV Positive	24	Fundal Height	1	Second Trimester	No	5	4	4	No	Yes	Vaginal	Male	Yes	11	Second Trimester	Second Trimester	TDF/FTC (300mg/200mg) only	On PrEP	On Prep And Never Missed	Yes	No	No	No	No	39	No	4	No	52	No	No						No		No
222519	18 months post-partum	2nd ANC follow-up	PrIMA-X	PrIMA-X	21.5688	<24	Yes	Monogamous	12	HIV Positive	24	Fundal Height	1	Second Trimester	No	5	4	4	No	Yes	Vaginal	Male	Yes	11	Second Trimester	Second Trimester	TDF/FTC (300mg/200mg) only	On PrEP	On Prep And Never Missed	Yes	No	No	No	No	39	No	4	No	52	No	No						No		No
222529	Enrollment	2nd ANC follow-up	PrIMA-X	PrIMA-X	35.6715	35+	Yes	Monogamous	8	HIV Negative	30	Fundal Height	2	Third Trimester	No	7	6	6	Yes	No	Vaginal	Male	Yes	12.1429	Third Trimester	Third Trimester	TDF/FTC (300mg/200mg) only	Not On PrEP	Not On PrEP / Missed All	Yes	No	No	No	No	38	No	3	No	50	No	No						No		No
222529	1st ANC follow-up	2nd ANC follow-up	PrIMA-X	PrIMA-X	35.6715	35+	Yes	Monogamous	8	HIV Negative	30	Fundal Height	2	Third Trimester	No	7	6	6	Yes	No	Vaginal	Male	Yes	12.1429	Third Trimester	Third Trimester	TDF/FTC (300mg/200mg) only	On PrEP	On PrEP But Missed Some	Yes	No	No	No	No	38	No	3	No	50	No	No						No		No
222529	2nd ANC follow-up	2nd ANC follow-up	PrIMA-X	PrIMA-X	35.6715	35+	Yes	Monogamous	8	HIV Negative	30	Fundal Height	2	Third Trimester	No	7	6	6	Yes	No	Vaginal	Male	Yes	12.1429	Third Trimester	Third Trimester	TDF/FTC (300mg/200mg) only	On PrEP	On Prep And Never Missed	Yes	No	No	No	No	38	No	3	No	50	No	No						No		No
222529	Transition to PNC	2nd ANC follow-up	PrIMA-X	PrIMA-X	35.6715	35+	Yes	Monogamous	8	HIV Negative	30	Fundal Height	2	Third Trimester	No	7	6	6	Yes	No	Vaginal	Male	Yes	12.1429	Third Trimester	Third Trimester				Yes	No	No	No	No	38	No	3	No	50	No	No						No		No
222529	6 weeks post-partum	2nd ANC follow-up	PrIMA-X	PrIMA-X	35.6715	35+	Yes	Monogamous	8	HIV Negative	30	Fundal Height	2	Third Trimester	No	7	6	6	Yes	No	Vaginal	Male	Yes	12.1429	Third Trimester	Third Trimester	TDF/FTC (300mg/200mg) only	On PrEP	On Prep And Never Missed	Yes	No	No	No	No	38	No	3	No	50	No	No						No		No
222529	14 weeks post-partum	2nd ANC follow-up	PrIMA-X	PrIMA-X	35.6715	35+	Yes	Monogamous	8	HIV Negative	30	Fundal Height	2	Third Trimester	No	7	6	6	Yes	No	Vaginal	Male	Yes	12.1429	Third Trimester	Third Trimester	TDF/FTC (300mg/200mg) only	On PrEP	On Prep And Never Missed	Yes	No	No	No	No	38	No	3	No	50	No	No						No		No
222529	6 months post-partum	2nd ANC follow-up	PrIMA-X	PrIMA-X	35.6715	35+	Yes	Monogamous	8	HIV Negative	30	Fundal Height	2	Third Trimester	No	7	6	6	Yes	No	Vaginal	Male	Yes	12.1429	Third Trimester	Third Trimester	TDF/FTC (300mg/200mg) only	On PrEP	On Prep And Never Missed	Yes	No	No	No	No	38	No	3	No	50	No	No						No		No
222529	9 months post-partum	2nd ANC follow-up	PrIMA-X	PrIMA-X	35.6715	35+	Yes	Monogamous	8	HIV Negative	30	Fundal Height	2	Third Trimester	No	7	6	6	Yes	No	Vaginal	Male	Yes	12.1429	Third Trimester	Third Trimester	TDF/3TC (300mg/300mg) only	On PrEP	On Prep And Never Missed	Yes	No	No	No	No	38	No	3	No	50	No	No						No		No
222529	12 months post-partum	2nd ANC follow-up	PrIMA-X	PrIMA-X	35.6715	35+	Yes	Monogamous	8	HIV Negative	30	Fundal Height	2	Third Trimester	No	7	6	6	Yes	No	Vaginal	Male	Yes	12.1429	Third Trimester	Third Trimester	TDF/FTC (300mg/200mg) only	On PrEP	On Prep And Never Missed	Yes	No	No	No	No	38	No	3	No	50	No	No						No		No
222529	18 months post-partum	2nd ANC follow-up	PrIMA-X	PrIMA-X	35.6715	35+	Yes	Monogamous	8	HIV Negative	30	Fundal Height	2	Third Trimester	No	7	6	6	Yes	No	Vaginal	Male	Yes	12.1429	Third Trimester	Third Trimester	TDF/FTC (300mg/200mg) only	On PrEP	On Prep And Never Missed	Yes	No	No	No	No	38	No	3	No	50	No	No						No		No
222539	Enrollment	2nd ANC follow-up	PrIMA-X	PrIMA-X	23.896	<24	Yes	Monogamous	11	HIV Negative	30	Fundal Height	2	Third Trimester	No	2	1	1	No	No	Vaginal	Female	Yes	26.4286	First Trimester	Prior to Pregnancy / First Trimester	TDF/FTC (300mg/200mg) only	On PrEP	On PrEP But Missed Some	Yes	No	No	No	No	39	No	2.7	No	49	Yes	No						No		No
222539	1st ANC follow-up	2nd ANC follow-up	PrIMA-X	PrIMA-X	23.896	<24	Yes	Monogamous	11	HIV Negative	30	Fundal Height	2	Third Trimester	No	2	1	1	No	No	Vaginal	Female	Yes	26.4286	First Trimester	Prior to Pregnancy / First Trimester	TDF/FTC (300mg/200mg) only	On PrEP	On Prep And Never Missed	Yes	No	No	No	No	39	No	2.7	No	49	Yes	No						No		No
222539	2nd ANC follow-up	2nd ANC follow-up	PrIMA-X	PrIMA-X	23.896	<24	Yes	Monogamous	11	HIV Negative	30	Fundal Height	2	Third Trimester	No	2	1	1	No	No	Vaginal	Female	Yes	26.4286	First Trimester	Prior to Pregnancy / First Trimester	TDF/FTC (300mg/200mg) only	On PrEP	On Prep And Never Missed	Yes	No	No	No	No	39	No	2.7	No	49	Yes	No						No		No
222539	Transition to PNC	2nd ANC follow-up	PrIMA-X	PrIMA-X	23.896	<24	Yes	Monogamous	11	HIV Negative	30	Fundal Height	2	Third Trimester	No	2	1	1	No	No	Vaginal	Female	Yes	26.4286	First Trimester	Prior to Pregnancy / First Trimester				Yes	No	No	No	No	39	No	2.7	No	49	Yes	No						No		No
222539	6 weeks post-partum	2nd ANC follow-up	PrIMA-X	PrIMA-X	23.896	<24	Yes	Monogamous	11	HIV Negative	30	Fundal Height	2	Third Trimester	No	2	1	1	No	No	Vaginal	Female	Yes	26.4286	First Trimester	Prior to Pregnancy / First Trimester	TDF/FTC (300mg/200mg) only	On PrEP	On Prep And Never Missed	Yes	No	No	No	No	39	No	2.7	No	49	Yes	No						No		No
222539	14 weeks post-partum	2nd ANC follow-up	PrIMA-X	PrIMA-X	23.896	<24	Yes	Monogamous	11	HIV Negative	30	Fundal Height	2	Third Trimester	No	2	1	1	No	No	Vaginal	Female	Yes	26.4286	First Trimester	Prior to Pregnancy / First Trimester	TDF/FTC (300mg/200mg) only	On PrEP	On Prep And Never Missed	Yes	No	No	No	No	39	No	2.7	No	49	Yes	No						No		No
222539	6 months post-partum	2nd ANC follow-up	PrIMA-X	PrIMA-X	23.896	<24	Yes	Monogamous	11	HIV Negative	30	Fundal Height	2	Third Trimester	No	2	1	1	No	No	Vaginal	Female	Yes	26.4286	First Trimester	Prior to Pregnancy / First Trimester	TDF/FTC (300mg/200mg) only	On PrEP	On Prep And Never Missed	Yes	No	No	No	No	39	No	2.7	No	49	Yes	No						No		No
222539	9 months post-partum	2nd ANC follow-up	PrIMA-X	PrIMA-X	23.896	<24	Yes	Monogamous	11	HIV Negative	30	Fundal Height	2	Third Trimester	No	2	1	1	No	No	Vaginal	Female	Yes	26.4286	First Trimester	Prior to Pregnancy / First Trimester	TDF/FTC (300mg/200mg) only	On PrEP	On Prep And Never Missed	Yes	No	No	No	No	39	No	2.7	No	49	Yes	No						No		No
222539	12 months post-partum	2nd ANC follow-up	PrIMA-X	PrIMA-X	23.896	<24	Yes	Monogamous	11	HIV Negative	30	Fundal Height	2	Third Trimester	No	2	1	1	No	No	Vaginal	Female	Yes	26.4286	First Trimester	Prior to Pregnancy / First Trimester	TDF/FTC (300mg/200mg) only	On PrEP	On PrEP But Missed Some	Yes	No	No	No	No	39	No	2.7	No	49	Yes	No						No		No
222539	18 months post-partum	2nd ANC follow-up	PrIMA-X	PrIMA-X	23.896	<24	Yes	Monogamous	11	HIV Negative	30	Fundal Height	2	Third Trimester	No	2	1	1	No	No	Vaginal	Female	Yes	26.4286	First Trimester	Prior to Pregnancy / First Trimester	TDF/FTC (300mg/200mg) only	On PrEP	On Prep And Never Missed	Yes	No	No	No	No	39	No	2.7	No	49	Yes	No						No		No
222559	Enrollment	2nd ANC follow-up	PrIMA-X	PrIMA-X	26.3765	24-35	Yes	Monogamous	12	HIV Negative	24	Fundal Height	2	Second Trimester	No	2	1	1	No	No	Vaginal	Female	Yes	13.2857	Second Trimester	Second Trimester	TDF/FTC (300mg/200mg) only	On PrEP	On Prep And Never Missed	Yes	No	No	No	No	38	No	2.8	No	50	No	No						No		No
222559	1st ANC follow-up	2nd ANC follow-up	PrIMA-X	PrIMA-X	26.3765	24-35	Yes	Monogamous	12	HIV Negative	24	Fundal Height	2	Second Trimester	No	2	1	1	No	No	Vaginal	Female	Yes	13.2857	Second Trimester	Second Trimester	TDF/FTC (300mg/200mg) only	On PrEP	On Prep And Never Missed	Yes	No	No	No	No	38	No	2.8	No	50	No	No						No		No
222559	2nd ANC follow-up	2nd ANC follow-up	PrIMA-X	PrIMA-X	26.3765	24-35	Yes	Monogamous	12	HIV Negative	24	Fundal Height	2	Second Trimester	No	2	1	1	No	No	Vaginal	Female	Yes	13.2857	Second Trimester	Second Trimester	TDF/FTC (300mg/200mg) only	On PrEP	On Prep And Never Missed	Yes	No	No	No	No	38	No	2.8	No	50	No	No						No		No
222559	Transition to PNC	2nd ANC follow-up	PrIMA-X	PrIMA-X	26.3765	24-35	Yes	Monogamous	12	HIV Negative	24	Fundal Height	2	Second Trimester	No	2	1	1	No	No	Vaginal	Female	Yes	13.2857	Second Trimester	Second Trimester				Yes	No	No	No	No	38	No	2.8	No	50	No	No						No		No
222559	Near birth sample collection	2nd ANC follow-up	PrIMA-X	PrIMA-X	26.3765	24-35	Yes	Monogamous	12	HIV Negative	24	Fundal Height	2	Second Trimester	No	2	1	1	No	No	Vaginal	Female	Yes	13.2857	Second Trimester	Second Trimester				Yes	No	No	No	No	38	No	2.8	No	50	No	No						No		No
222559	6 weeks post-partum	2nd ANC follow-up	PrIMA-X	PrIMA-X	26.3765	24-35	Yes	Monogamous	12	HIV Negative	24	Fundal Height	2	Second Trimester	No	2	1	1	No	No	Vaginal	Female	Yes	13.2857	Second Trimester	Second Trimester	TDF/FTC (300mg/200mg) only	On PrEP	On Prep And Never Missed	Yes	No	No	No	No	38	No	2.8	No	50	No	No						No		No
222559	14 weeks post-partum	2nd ANC follow-up	PrIMA-X	PrIMA-X	26.3765	24-35	Yes	Monogamous	12	HIV Negative	24	Fundal Height	2	Second Trimester	No	2	1	1	No	No	Vaginal	Female	Yes	13.2857	Second Trimester	Second Trimester	TDF/FTC (300mg/200mg) only	On PrEP	On Prep And Never Missed	Yes	No	No	No	No	38	No	2.8	No	50	No	No						No		No
222559	6 months post-partum	2nd ANC follow-up	PrIMA-X	PrIMA-X	26.3765	24-35	Yes	Monogamous	12	HIV Negative	24	Fundal Height	2	Second Trimester	No	2	1	1	No	No	Vaginal	Female	Yes	13.2857	Second Trimester	Second Trimester	TDF/FTC (300mg/200mg) only	On PrEP	On Prep And Never Missed	Yes	No	No	No	No	38	No	2.8	No	50	No	No						No		No
222559	9 months post-partum	2nd ANC follow-up	PrIMA-X	PrIMA-X	26.3765	24-35	Yes	Monogamous	12	HIV Negative	24	Fundal Height	2	Second Trimester	No	2	1	1	No	No	Vaginal	Female	Yes	13.2857	Second Trimester	Second Trimester	TDF/FTC (300mg/200mg) only	On PrEP	On Prep And Never Missed	Yes	No	No	No	No	38	No	2.8	No	50	No	No						No		No
222559	12 months post-partum	2nd ANC follow-up	PrIMA-X	PrIMA-X	26.3765	24-35	Yes	Monogamous	12	HIV Negative	24	Fundal Height	2	Second Trimester	No	2	1	1	No	No	Vaginal	Female	Yes	13.2857	Second Trimester	Second Trimester	TDF/FTC (300mg/200mg) only	On PrEP	On Prep And Never Missed	Yes	No	No	No	No	38	No	2.8	No	50	No	No						No		No
222559	18 months post-partum	2nd ANC follow-up	PrIMA-X	PrIMA-X	26.3765	24-35	Yes	Monogamous	12	HIV Negative	24	Fundal Height	2	Second Trimester	No	2	1	1	No	No	Vaginal	Female	Yes	13.2857	Second Trimester	Second Trimester	TDF/FTC (300mg/200mg) only	On PrEP	On Prep And Never Missed	Yes	No	No	No	No	38	No	2.8	No	50	No	No						No		No
222569	Enrollment	3rd ANC follow-up	PrIMA-X	PrIMA-X	24.898	<24	Yes	Monogamous	11	HIV Negative	24	Fundal Height	2	Second Trimester	No	2	1	1	No	No	Vaginal	Male	Yes	16	Second Trimester	Second Trimester	TDF/FTC (300mg/200mg) only	On PrEP	On Prep And Never Missed	Yes	No	No	No	No	40	No					No						No		No
222569	1st ANC follow-up	3rd ANC follow-up	PrIMA-X	PrIMA-X	24.898	<24	Yes	Monogamous	11	HIV Negative	24	Fundal Height	2	Second Trimester	No	2	1	1	No	No	Vaginal	Male	Yes	16	Second Trimester	Second Trimester	TDF/FTC (300mg/200mg) only	On PrEP	On Prep And Never Missed	Yes	No	No	No	No	40	No					No						No		No
222569	2nd ANC follow-up	3rd ANC follow-up	PrIMA-X	PrIMA-X	24.898	<24	Yes	Monogamous	11	HIV Negative	24	Fundal Height	2	Second Trimester	No	2	1	1	No	No	Vaginal	Male	Yes	16	Second Trimester	Second Trimester	TDF/FTC (300mg/200mg) only	On PrEP	On Prep And Never Missed	Yes	No	No	No	No	40	No					No						No		No
222569	3rd ANC follow-up	3rd ANC follow-up	PrIMA-X	PrIMA-X	24.898	<24	Yes	Monogamous	11	HIV Negative	24	Fundal Height	2	Second Trimester	No	2	1	1	No	No	Vaginal	Male	Yes	16	Second Trimester	Second Trimester	TDF/FTC (300mg/200mg) only	On PrEP	On Prep And Never Missed	Yes	No	No	No	No	40	No					No						No		No
222569	Transition to PNC	3rd ANC follow-up	PrIMA-X	PrIMA-X	24.898	<24	Yes	Monogamous	11	HIV Negative	24	Fundal Height	2	Second Trimester	No	2	1	1	No	No	Vaginal	Male	Yes	16	Second Trimester	Second Trimester				Yes	No	No	No	No	40	No					No						No		No
222569	Near birth sample collection	3rd ANC follow-up	PrIMA-X	PrIMA-X	24.898	<24	Yes	Monogamous	11	HIV Negative	24	Fundal Height	2	Second Trimester	No	2	1	1	No	No	Vaginal	Male	Yes	16	Second Trimester	Second Trimester				Yes	No	No	No	No	40	No					No						No		No
222569	6 weeks post-partum	3rd ANC follow-up	PrIMA-X	PrIMA-X	24.898	<24	Yes	Monogamous	11	HIV Negative	24	Fundal Height	2	Second Trimester	No	2	1	1	No	No	Vaginal	Male	Yes	16	Second Trimester	Second Trimester	TDF/FTC (300mg/200mg) only	On PrEP	On Prep And Never Missed	Yes	No	No	No	No	40	No					No						No		No
222569	14 weeks post-partum	3rd ANC follow-up	PrIMA-X	PrIMA-X	24.898	<24	Yes	Monogamous	11	HIV Negative	24	Fundal Height	2	Second Trimester	No	2	1	1	No	No	Vaginal	Male	Yes	16	Second Trimester	Second Trimester	TDF/FTC (300mg/200mg) only	On PrEP	On Prep And Never Missed	Yes	No	No	No	No	40	No					No						No		No
222569	6 months post-partum	3rd ANC follow-up	PrIMA-X	PrIMA-X	24.898	<24	Yes	Monogamous	11	HIV Negative	24	Fundal Height	2	Second Trimester	No	2	1	1	No	No	Vaginal	Male	Yes	16	Second Trimester	Second Trimester	TDF/FTC (300mg/200mg) only	On PrEP	On Prep And Never Missed	Yes	No	No	No	No	40	No					No						No		No
222569	9 months post-partum	3rd ANC follow-up	PrIMA-X	PrIMA-X	24.898	<24	Yes	Monogamous	11	HIV Negative	24	Fundal Height	2	Second Trimester	No	2	1	1	No	No	Vaginal	Male	Yes	16	Second Trimester	Second Trimester	TDF/FTC (300mg/200mg) only	On PrEP	On Prep And Never Missed	Yes	No	No	No	No	40	No					No						No		No
222569	12 months post-partum	3rd ANC follow-up	PrIMA-X	PrIMA-X	24.898	<24	Yes	Monogamous	11	HIV Negative	24	Fundal Height	2	Second Trimester	No	2	1	1	No	No	Vaginal	Male	Yes	16	Second Trimester	Second Trimester	TDF/FTC (300mg/200mg) only	On PrEP	On Prep And Never Missed	Yes	No	No	No	No	40	No					No						No		No
222569	18 months post-partum	3rd ANC follow-up	PrIMA-X	PrIMA-X	24.898	<24	Yes	Monogamous	11	HIV Negative	24	Fundal Height	2	Second Trimester	No	2	1	1	No	No	Vaginal	Male	Yes	16	Second Trimester	Second Trimester	TDF/FTC (300mg/200mg) only	On PrEP	On Prep And Never Missed	Yes	No	No	No	No	40	No					No						No		No
222649	Enrollment	6th ANC follow-up	PrIMA-X	PrIMA-X	24.219	<24	Yes	Monogamous	16	HIV Negative	8	LMP	1	First Trimester	No	2	1	1	No	No	Vaginal	Female	Yes	35.1429	Prior to Pregnancy	Prior to Pregnancy / First Trimester	TDF/FTC (300mg/200mg) only	On PrEP	On Prep And Never Missed	Yes	No	No	No	No	38	No	3.3	No	50	No	No						No		No
222649	1st ANC follow-up	6th ANC follow-up	PrIMA-X	PrIMA-X	24.219	<24	Yes	Monogamous	16	HIV Negative	8	LMP	1	First Trimester	No	2	1	1	No	No	Vaginal	Female	Yes	35.1429	Prior to Pregnancy	Prior to Pregnancy / First Trimester	TDF/FTC (300mg/200mg) only	On PrEP	On Prep And Never Missed	Yes	No	No	No	No	38	No	3.3	No	50	No	No						No		No
222649	2nd ANC follow-up	6th ANC follow-up	PrIMA-X	PrIMA-X	24.219	<24	Yes	Monogamous	16	HIV Negative	8	LMP	1	First Trimester	No	2	1	1	No	No	Vaginal	Female	Yes	35.1429	Prior to Pregnancy	Prior to Pregnancy / First Trimester	TDF/FTC (300mg/200mg) only	On PrEP	On Prep And Never Missed	Yes	No	No	No	No	38	No	3.3	No	50	No	No						No		No
222649	3rd ANC follow-up	6th ANC follow-up	PrIMA-X	PrIMA-X	24.219	<24	Yes	Monogamous	16	HIV Negative	8	LMP	1	First Trimester	No	2	1	1	No	No	Vaginal	Female	Yes	35.1429	Prior to Pregnancy	Prior to Pregnancy / First Trimester	TDF/FTC (300mg/200mg) only	On PrEP	On Prep And Never Missed	Yes	No	No	No	No	38	No	3.3	No	50	No	No						No		No
222649	4th ANC follow-up	6th ANC follow-up	PrIMA-X	PrIMA-X	24.219	<24	Yes	Monogamous	16	HIV Negative	8	LMP	1	First Trimester	No	2	1	1	No	No	Vaginal	Female	Yes	35.1429	Prior to Pregnancy	Prior to Pregnancy / First Trimester	TDF/FTC (300mg/200mg) only	On PrEP	On Prep And Never Missed	Yes	No	No	No	No	38	No	3.3	No	50	No	No						No		No
222649	5th ANC follow-up	6th ANC follow-up	PrIMA-X	PrIMA-X	24.219	<24	Yes	Monogamous	16	HIV Negative	8	LMP	1	First Trimester	No	2	1	1	No	No	Vaginal	Female	Yes	35.1429	Prior to Pregnancy	Prior to Pregnancy / First Trimester	TDF/FTC (300mg/200mg) only	On PrEP	On Prep And Never Missed	Yes	No	No	No	No	38	No	3.3	No	50	No	No						No		No
222649	6th ANC follow-up	6th ANC follow-up	PrIMA-X	PrIMA-X	24.219	<24	Yes	Monogamous	16	HIV Negative	8	LMP	1	First Trimester	No	2	1	1	No	No	Vaginal	Female	Yes	35.1429	Prior to Pregnancy	Prior to Pregnancy / First Trimester	TDF/FTC (300mg/200mg) only	On PrEP	On Prep And Never Missed	Yes	No	No	No	No	38	No	3.3	No	50	No	No						No		No
222649	Transition to PNC	6th ANC follow-up	PrIMA-X	PrIMA-X	24.219	<24	Yes	Monogamous	16	HIV Negative	8	LMP	1	First Trimester	No	2	1	1	No	No	Vaginal	Female	Yes	35.1429	Prior to Pregnancy	Prior to Pregnancy / First Trimester				Yes	No	No	No	No	38	No	3.3	No	50	No	No						No		No
222649	6 weeks post-partum	6th ANC follow-up	PrIMA-X	PrIMA-X	24.219	<24	Yes	Monogamous	16	HIV Negative	8	LMP	1	First Trimester	No	2	1	1	No	No	Vaginal	Female	Yes	35.1429	Prior to Pregnancy	Prior to Pregnancy / First Trimester	TDF/FTC (300mg/200mg) only	On PrEP	On Prep And Never Missed	Yes	No	No	No	No	38	No	3.3	No	50	No	No						No		No
222649	14 weeks post-partum	6th ANC follow-up	PrIMA-X	PrIMA-X	24.219	<24	Yes	Monogamous	16	HIV Negative	8	LMP	1	First Trimester	No	2	1	1	No	No	Vaginal	Female	Yes	35.1429	Prior to Pregnancy	Prior to Pregnancy / First Trimester	TDF/FTC (300mg/200mg) only	On PrEP	On Prep And Never Missed	Yes	No	No	No	No	38	No	3.3	No	50	No	No						No		No
222649	6 months post-partum	6th ANC follow-up	PrIMA-X	PrIMA-X	24.219	<24	Yes	Monogamous	16	HIV Negative	8	LMP	1	First Trimester	No	2	1	1	No	No	Vaginal	Female	Yes	35.1429	Prior to Pregnancy	Prior to Pregnancy / First Trimester	TDF/FTC (300mg/200mg) only	On PrEP	On Prep And Never Missed	Yes	No	No	No	No	38	No	3.3	No	50	No	No						No		No
222649	9 months post-partum	6th ANC follow-up	PrIMA-X	PrIMA-X	24.219	<24	Yes	Monogamous	16	HIV Negative	8	LMP	1	First Trimester	No	2	1	1	No	No	Vaginal	Female	Yes	35.1429	Prior to Pregnancy	Prior to Pregnancy / First Trimester	TDF/FTC (300mg/200mg) only	On PrEP	On Prep And Never Missed	Yes	No	No	No	No	38	No	3.3	No	50	No	No						No		No
222649	12 months post-partum	6th ANC follow-up	PrIMA-X	PrIMA-X	24.219	<24	Yes	Monogamous	16	HIV Negative	8	LMP	1	First Trimester	No	2	1	1	No	No	Vaginal	Female	Yes	35.1429	Prior to Pregnancy	Prior to Pregnancy / First Trimester	TDF/FTC (300mg/200mg) only	On PrEP	On Prep And Never Missed	Yes	No	No	No	No	38	No	3.3	No	50	No	No						No		No
222659	Enrollment	5th ANC follow-up	PrIMA-X	PrIMA-X	25.3333	24-35	Yes	Monogamous	8	HIV Negative	18	Fundal Height	1	Second Trimester	No	2	1	1	No	No	C-Section	Male	Yes	43.1429	Prior to Pregnancy	Prior to Pregnancy / First Trimester	TDF/FTC (300mg/200mg) only	On PrEP	On Prep And Never Missed	Yes	No	No	No	No	38	No					No						No		No
222659	1st ANC follow-up	5th ANC follow-up	PrIMA-X	PrIMA-X	25.3333	24-35	Yes	Monogamous	8	HIV Negative	18	Fundal Height	1	Second Trimester	No	2	1	1	No	No	C-Section	Male	Yes	43.1429	Prior to Pregnancy	Prior to Pregnancy / First Trimester	TDF/FTC (300mg/200mg) only	On PrEP	On Prep And Never Missed	Yes	No	No	No	No	38	No					No						No		No
222659	2nd ANC follow-up	5th ANC follow-up	PrIMA-X	PrIMA-X	25.3333	24-35	Yes	Monogamous	8	HIV Negative	18	Fundal Height	1	Second Trimester	No	2	1	1	No	No	C-Section	Male	Yes	43.1429	Prior to Pregnancy	Prior to Pregnancy / First Trimester	TDF/FTC (300mg/200mg) only	On PrEP	On Prep And Never Missed	Yes	No	No	No	No	38	No					No						No		No
222659	3rd ANC follow-up	5th ANC follow-up	PrIMA-X	PrIMA-X	25.3333	24-35	Yes	Monogamous	8	HIV Negative	18	Fundal Height	1	Second Trimester	No	2	1	1	No	No	C-Section	Male	Yes	43.1429	Prior to Pregnancy	Prior to Pregnancy / First Trimester	TDF/FTC (300mg/200mg) only	On PrEP	On Prep And Never Missed	Yes	No	No	No	No	38	No					No						No		No
222659	4th ANC follow-up	5th ANC follow-up	PrIMA-X	PrIMA-X	25.3333	24-35	Yes	Monogamous	8	HIV Negative	18	Fundal Height	1	Second Trimester	No	2	1	1	No	No	C-Section	Male	Yes	43.1429	Prior to Pregnancy	Prior to Pregnancy / First Trimester	TDF/FTC (300mg/200mg) only	On PrEP	On Prep And Never Missed	Yes	No	No	No	No	38	No					No						No		No
222659	5th ANC follow-up	5th ANC follow-up	PrIMA-X	PrIMA-X	25.3333	24-35	Yes	Monogamous	8	HIV Negative	18	Fundal Height	1	Second Trimester	No	2	1	1	No	No	C-Section	Male	Yes	43.1429	Prior to Pregnancy	Prior to Pregnancy / First Trimester	TDF/FTC (300mg/200mg) only	On PrEP	On Prep And Never Missed	Yes	No	No	No	No	38	No					No						No		No
222659	Transition to PNC	5th ANC follow-up	PrIMA-X	PrIMA-X	25.3333	24-35	Yes	Monogamous	8	HIV Negative	18	Fundal Height	1	Second Trimester	No	2	1	1	No	No	C-Section	Male	Yes	43.1429	Prior to Pregnancy	Prior to Pregnancy / First Trimester				Yes	No	No	No	No	38	No					No						No		No
222659	Near birth sample collection	5th ANC follow-up	PrIMA-X	PrIMA-X	25.3333	24-35	Yes	Monogamous	8	HIV Negative	18	Fundal Height	1	Second Trimester	No	2	1	1	No	No	C-Section	Male	Yes	43.1429	Prior to Pregnancy	Prior to Pregnancy / First Trimester				Yes	No	No	No	No	38	No					No						No		No
222659	6 weeks post-partum	5th ANC follow-up	PrIMA-X	PrIMA-X	25.3333	24-35	Yes	Monogamous	8	HIV Negative	18	Fundal Height	1	Second Trimester	No	2	1	1	No	No	C-Section	Male	Yes	43.1429	Prior to Pregnancy	Prior to Pregnancy / First Trimester	TDF/FTC (300mg/200mg) only	On PrEP	On Prep And Never Missed	Yes	No	No	No	No	38	No					No						No		No
222659	14 weeks post-partum	5th ANC follow-up	PrIMA-X	PrIMA-X	25.3333	24-35	Yes	Monogamous	8	HIV Negative	18	Fundal Height	1	Second Trimester	No	2	1	1	No	No	C-Section	Male	Yes	43.1429	Prior to Pregnancy	Prior to Pregnancy / First Trimester	TDF/FTC (300mg/200mg) only	On PrEP	On Prep And Never Missed	Yes	No	No	No	No	38	No					No						No		No
222659	6 months post-partum	5th ANC follow-up	PrIMA-X	PrIMA-X	25.3333	24-35	Yes	Monogamous	8	HIV Negative	18	Fundal Height	1	Second Trimester	No	2	1	1	No	No	C-Section	Male	Yes	43.1429	Prior to Pregnancy	Prior to Pregnancy / First Trimester	TDF/FTC (300mg/200mg) only	On PrEP	On Prep And Never Missed	Yes	No	No	No	No	38	No					No						No		No
222659	9 months post-partum	5th ANC follow-up	PrIMA-X	PrIMA-X	25.3333	24-35	Yes	Monogamous	8	HIV Negative	18	Fundal Height	1	Second Trimester	No	2	1	1	No	No	C-Section	Male	Yes	43.1429	Prior to Pregnancy	Prior to Pregnancy / First Trimester	TDF/FTC (300mg/200mg) only	On PrEP	On Prep And Never Missed	Yes	No	No	No	No	38	No					No						No		No
222659	12 months post-partum	5th ANC follow-up	PrIMA-X	PrIMA-X	25.3333	24-35	Yes	Monogamous	8	HIV Negative	18	Fundal Height	1	Second Trimester	No	2	1	1	No	No	C-Section	Male	Yes	43.1429	Prior to Pregnancy	Prior to Pregnancy / First Trimester	TDF/FTC (300mg/200mg) only	On PrEP	On Prep And Never Missed	Yes	No	No	No	No	38	No					No						No		No
222719	Enrollment	2nd ANC follow-up	PrIMA-X	PrIMA-X	19.655	<24	Yes	Monogamous	12	HIV Negative	30	Fundal Height	1	Third Trimester	No	2	1	1	No	No	Vaginal	Female	Yes	30.8571	First Trimester	Prior to Pregnancy / First Trimester	TDF/FTC (300mg/200mg) only	On PrEP	On PrEP But Missed Some	Yes	No	No	No	No	38	No					No						No
222719	1st ANC follow-up	2nd ANC follow-up	PrIMA-X	PrIMA-X	19.655	<24	Yes	Monogamous	12	HIV Negative	30	Fundal Height	1	Third Trimester	No	2	1	1	No	No	Vaginal	Female	Yes	30.8571	First Trimester	Prior to Pregnancy / First Trimester	TDF/FTC (300mg/200mg) only	On PrEP	On Prep And Never Missed	Yes	No	No	No	No	38	No					No						No
222719	2nd ANC follow-up	2nd ANC follow-up	PrIMA-X	PrIMA-X	19.655	<24	Yes	Monogamous	12	HIV Negative	30	Fundal Height	1	Third Trimester	No	2	1	1	No	No	Vaginal	Female	Yes	30.8571	First Trimester	Prior to Pregnancy / First Trimester	TDF/FTC (300mg/200mg) only	On PrEP	On Prep And Never Missed	Yes	No	No	No	No	38	No					No						No
222719	Transition to PNC	2nd ANC follow-up	PrIMA-X	PrIMA-X	19.655	<24	Yes	Monogamous	12	HIV Negative	30	Fundal Height	1	Third Trimester	No	2	1	1	No	No	Vaginal	Female	Yes	30.8571	First Trimester	Prior to Pregnancy / First Trimester				Yes	No	No	No	No	38	No					No						No
222719	14 weeks post-partum	2nd ANC follow-up	PrIMA-X	PrIMA-X	19.655	<24	Yes	Monogamous	12	HIV Negative	30	Fundal Height	1	Third Trimester	No	2	1	1	No	No	Vaginal	Female	Yes	30.8571	First Trimester	Prior to Pregnancy / First Trimester	TDF/FTC (300mg/200mg) only	On PrEP	On Prep And Never Missed	Yes	No	No	No	No	38	No					No						No
222719	6 months post-partum	2nd ANC follow-up	PrIMA-X	PrIMA-X	19.655	<24	Yes	Monogamous	12	HIV Negative	30	Fundal Height	1	Third Trimester	No	2	1	1	No	No	Vaginal	Female	Yes	30.8571	First Trimester	Prior to Pregnancy / First Trimester	TDF/FTC (300mg/200mg) only	On PrEP	On Prep And Never Missed	Yes	No	No	No	No	38	No					No						No
222719	9 months post-partum	2nd ANC follow-up	PrIMA-X	PrIMA-X	19.655	<24	Yes	Monogamous	12	HIV Negative	30	Fundal Height	1	Third Trimester	No	2	1	1	No	No	Vaginal	Female	Yes	30.8571	First Trimester	Prior to Pregnancy / First Trimester	TDF/FTC (300mg/200mg) only	On PrEP	On Prep And Never Missed	Yes	No	No	No	No	38	No					No						No
222719	12 months post-partum	2nd ANC follow-up	PrIMA-X	PrIMA-X	19.655	<24	Yes	Monogamous	12	HIV Negative	30	Fundal Height	1	Third Trimester	No	2	1	1	No	No	Vaginal	Female	Yes	30.8571	First Trimester	Prior to Pregnancy / First Trimester	TDF/FTC (300mg/200mg) only	On PrEP	On Prep And Never Missed	Yes	No	No	No	No	38	No					No						No
222859	Enrollment	1st ANC follow-up	PrIMA-X	PrIMA-X	29.7659	24-35	Yes	Monogamous	8	Unknown	30	LMP	4	First Trimester	No	4	4	4	No	No	Vaginal	Male	Yes	8.85714	Third Trimester	Third Trimester	TDF/FTC (300mg/200mg) only	Not On PrEP	Not On PrEP / Missed All	Yes	No	No	No	No	38	No	2.6	No	50	Yes	No						No		No
222859	1st ANC follow-up	1st ANC follow-up	PrIMA-X	PrIMA-X	29.7659	24-35	Yes	Monogamous	8	Unknown	30	LMP	4	First Trimester	No	4	4	4	No	No	Vaginal	Male	Yes	8.85714	Third Trimester	Third Trimester	TDF/FTC (300mg/200mg) only	On PrEP	On Prep And Never Missed	Yes	No	No	No	No	38	No	2.6	No	50	Yes	No						No		No
222859	Transition to PNC	1st ANC follow-up	PrIMA-X	PrIMA-X	29.7659	24-35	Yes	Monogamous	8	Unknown	30	LMP	4	First Trimester	No	4	4	4	No	No	Vaginal	Male	Yes	8.85714	Third Trimester	Third Trimester				Yes	No	No	No	No	38	No	2.6	No	50	Yes	No						No		No
222859	Near birth sample collection	1st ANC follow-up	PrIMA-X	PrIMA-X	29.7659	24-35	Yes	Monogamous	8	Unknown	30	LMP	4	First Trimester	No	4	4	4	No	No	Vaginal	Male	Yes	8.85714	Third Trimester	Third Trimester				Yes	No	No	No	No	38	No	2.6	No	50	Yes	No						No		No
222859	6 weeks post-partum	1st ANC follow-up	PrIMA-X	PrIMA-X	29.7659	24-35	Yes	Monogamous	8	Unknown	30	LMP	4	First Trimester	No	4	4	4	No	No	Vaginal	Male	Yes	8.85714	Third Trimester	Third Trimester	TDF/FTC (300mg/200mg) only	On PrEP	On Prep And Never Missed	Yes	No	No	No	No	38	No	2.6	No	50	Yes	No						No		No
222859	14 weeks post-partum	1st ANC follow-up	PrIMA-X	PrIMA-X	29.7659	24-35	Yes	Monogamous	8	Unknown	30	LMP	4	First Trimester	No	4	4	4	No	No	Vaginal	Male	Yes	8.85714	Third Trimester	Third Trimester	TDF/FTC (300mg/200mg) only	On PrEP	On Prep And Never Missed	Yes	No	No	No	No	38	No	2.6	No	50	Yes	No						No		No
222859	6 months post-partum	1st ANC follow-up	PrIMA-X	PrIMA-X	29.7659	24-35	Yes	Monogamous	8	Unknown	30	LMP	4	First Trimester	No	4	4	4	No	No	Vaginal	Male	Yes	8.85714	Third Trimester	Third Trimester	TDF/FTC (300mg/200mg) only	On PrEP	On Prep And Never Missed	Yes	No	No	No	No	38	No	2.6	No	50	Yes	No						No		No
222859	9 months post-partum	1st ANC follow-up	PrIMA-X	PrIMA-X	29.7659	24-35	Yes	Monogamous	8	Unknown	30	LMP	4	First Trimester	No	4	4	4	No	No	Vaginal	Male	Yes	8.85714	Third Trimester	Third Trimester	TDF/FTC (300mg/200mg) only	On PrEP	On Prep And Never Missed	Yes	No	No	No	No	38	No	2.6	No	50	Yes	No						No		No
222859	12 months post-partum	1st ANC follow-up	PrIMA-X	PrIMA-X	29.7659	24-35	Yes	Monogamous	8	Unknown	30	LMP	4	First Trimester	No	4	4	4	No	No	Vaginal	Male	Yes	8.85714	Third Trimester	Third Trimester	TDF/FTC (300mg/200mg) only	On PrEP	On Prep And Never Missed	Yes	No	No	No	No	38	No	2.6	No	50	Yes	No						No		No
222889	Enrollment	2nd ANC follow-up	PrIMA-X	PrIMA-X	24.1725	<24	No		12	HIV Negative	28	Fundal Height	2	Third Trimester	No	4	3	3	No	No	Vaginal	Female	Yes	9.71429	Second Trimester	Second Trimester	TDF/FTC (300mg/200mg) only	Not On PrEP	Not On PrEP / Missed All	Yes	No	No	No	No	39	No	3.1	No	50	No	No						No		No
222889	1st ANC follow-up	2nd ANC follow-up	PrIMA-X	PrIMA-X	24.1725	<24	No		12	HIV Negative	28	Fundal Height	2	Third Trimester	No	4	3	3	No	No	Vaginal	Female	Yes	9.71429	Second Trimester	Second Trimester	TDF/FTC (300mg/200mg) only	On PrEP	On Prep And Never Missed	Yes	No	No	No	No	39	No	3.1	No	50	No	No						No		No
222889	2nd ANC follow-up	2nd ANC follow-up	PrIMA-X	PrIMA-X	24.1725	<24	No		12	HIV Negative	28	Fundal Height	2	Third Trimester	No	4	3	3	No	No	Vaginal	Female	Yes	9.71429	Second Trimester	Second Trimester	TDF/FTC (300mg/200mg) only	On PrEP	On Prep And Never Missed	Yes	No	No	No	No	39	No	3.1	No	50	No	No						No		No
222889	Transition to PNC	2nd ANC follow-up	PrIMA-X	PrIMA-X	24.1725	<24	No		12	HIV Negative	28	Fundal Height	2	Third Trimester	No	4	3	3	No	No	Vaginal	Female	Yes	9.71429	Second Trimester	Second Trimester				Yes	No	No	No	No	39	No	3.1	No	50	No	No						No		No
222889	Near birth sample collection	2nd ANC follow-up	PrIMA-X	PrIMA-X	24.1725	<24	No		12	HIV Negative	28	Fundal Height	2	Third Trimester	No	4	3	3	No	No	Vaginal	Female	Yes	9.71429	Second Trimester	Second Trimester				Yes	No	No	No	No	39	No	3.1	No	50	No	No						No		No
222889	6 weeks post-partum	2nd ANC follow-up	PrIMA-X	PrIMA-X	24.1725	<24	No		12	HIV Negative	28	Fundal Height	2	Third Trimester	No	4	3	3	No	No	Vaginal	Female	Yes	9.71429	Second Trimester	Second Trimester	TDF/FTC (300mg/200mg) only	On PrEP	On Prep And Never Missed	Yes	No	No	No	No	39	No	3.1	No	50	No	No						No		No
222889	14 weeks post-partum	2nd ANC follow-up	PrIMA-X	PrIMA-X	24.1725	<24	No		12	HIV Negative	28	Fundal Height	2	Third Trimester	No	4	3	3	No	No	Vaginal	Female	Yes	9.71429	Second Trimester	Second Trimester	TDF/FTC (300mg/200mg) only	On PrEP	On Prep And Never Missed	Yes	No	No	No	No	39	No	3.1	No	50	No	No						No		No
222889	6 months post-partum	2nd ANC follow-up	PrIMA-X	PrIMA-X	24.1725	<24	No		12	HIV Negative	28	Fundal Height	2	Third Trimester	No	4	3	3	No	No	Vaginal	Female	Yes	9.71429	Second Trimester	Second Trimester	TDF/FTC (300mg/200mg) only	On PrEP	On Prep And Never Missed	Yes	No	No	No	No	39	No	3.1	No	50	No	No						No		No
222889	9 months post-partum	2nd ANC follow-up	PrIMA-X	PrIMA-X	24.1725	<24	No		12	HIV Negative	28	Fundal Height	2	Third Trimester	No	4	3	3	No	No	Vaginal	Female	Yes	9.71429	Second Trimester	Second Trimester	TDF/FTC (300mg/200mg) only	On PrEP	On Prep And Never Missed	Yes	No	No	No	No	39	No	3.1	No	50	No	No						No		No
222889	12 months post-partum	2nd ANC follow-up	PrIMA-X	PrIMA-X	24.1725	<24	No		12	HIV Negative	28	Fundal Height	2	Third Trimester	No	4	3	3	No	No	Vaginal	Female	Yes	9.71429	Second Trimester	Second Trimester	TDF/FTC (300mg/200mg) only	On PrEP	On Prep And Never Missed	Yes	No	No	No	No	39	No	3.1	No	50	No	No						No		No
222949	Enrollment	6th ANC follow-up	PrIMA-X	PrIMA-X	26.9624	24-35	Yes	Monogamous	8	HIV Negative	9	LMP	1	First Trimester	No	2	1	1	No	No	Vaginal	Female	Yes	28	First Trimester	Prior to Pregnancy / First Trimester	TDF/FTC (300mg/200mg) only	Not On PrEP	Not On PrEP / Missed All	Yes	No	No	No	No	38	No	3.1	No	49	No	No						No		No
222949	1st ANC follow-up	6th ANC follow-up	PrIMA-X	PrIMA-X	26.9624	24-35	Yes	Monogamous	8	HIV Negative	9	LMP	1	First Trimester	No	2	1	1	No	No	Vaginal	Female	Yes	28	First Trimester	Prior to Pregnancy / First Trimester	TDF/FTC (300mg/200mg) only	On PrEP	On Prep And Never Missed	Yes	No	No	No	No	38	No	3.1	No	49	No	No						No		No
222949	2nd ANC follow-up	6th ANC follow-up	PrIMA-X	PrIMA-X	26.9624	24-35	Yes	Monogamous	8	HIV Negative	9	LMP	1	First Trimester	No	2	1	1	No	No	Vaginal	Female	Yes	28	First Trimester	Prior to Pregnancy / First Trimester	TDF/FTC (300mg/200mg) only	On PrEP	On Prep And Never Missed	Yes	No	No	No	No	38	No	3.1	No	49	No	No						No		No
222949	3rd ANC follow-up	6th ANC follow-up	PrIMA-X	PrIMA-X	26.9624	24-35	Yes	Monogamous	8	HIV Negative	9	LMP	1	First Trimester	No	2	1	1	No	No	Vaginal	Female	Yes	28	First Trimester	Prior to Pregnancy / First Trimester	TDF/FTC (300mg/200mg) only	On PrEP	On Prep And Never Missed	Yes	No	No	No	No	38	No	3.1	No	49	No	No						No		No
222949	4th ANC follow-up	6th ANC follow-up	PrIMA-X	PrIMA-X	26.9624	24-35	Yes	Monogamous	8	HIV Negative	9	LMP	1	First Trimester	No	2	1	1	No	No	Vaginal	Female	Yes	28	First Trimester	Prior to Pregnancy / First Trimester	TDF/FTC (300mg/200mg) only	On PrEP	On Prep And Never Missed	Yes	No	No	No	No	38	No	3.1	No	49	No	No						No		No
222949	5th ANC follow-up	6th ANC follow-up	PrIMA-X	PrIMA-X	26.9624	24-35	Yes	Monogamous	8	HIV Negative	9	LMP	1	First Trimester	No	2	1	1	No	No	Vaginal	Female	Yes	28	First Trimester	Prior to Pregnancy / First Trimester	TDF/FTC (300mg/200mg) only	On PrEP	On Prep And Never Missed	Yes	No	No	No	No	38	No	3.1	No	49	No	No						No		No
222949	6th ANC follow-up	6th ANC follow-up	PrIMA-X	PrIMA-X	26.9624	24-35	Yes	Monogamous	8	HIV Negative	9	LMP	1	First Trimester	No	2	1	1	No	No	Vaginal	Female	Yes	28	First Trimester	Prior to Pregnancy / First Trimester	TDF/FTC (300mg/200mg) only	On PrEP	On Prep And Never Missed	Yes	No	No	No	No	38	No	3.1	No	49	No	No						No		No
222949	Transition to PNC	6th ANC follow-up	PrIMA-X	PrIMA-X	26.9624	24-35	Yes	Monogamous	8	HIV Negative	9	LMP	1	First Trimester	No	2	1	1	No	No	Vaginal	Female	Yes	28	First Trimester	Prior to Pregnancy / First Trimester				Yes	No	No	No	No	38	No	3.1	No	49	No	No						No		No
222949	Near birth sample collection	6th ANC follow-up	PrIMA-X	PrIMA-X	26.9624	24-35	Yes	Monogamous	8	HIV Negative	9	LMP	1	First Trimester	No	2	1	1	No	No	Vaginal	Female	Yes	28	First Trimester	Prior to Pregnancy / First Trimester				Yes	No	No	No	No	38	No	3.1	No	49	No	No						No		No
222949	6 weeks post-partum	6th ANC follow-up	PrIMA-X	PrIMA-X	26.9624	24-35	Yes	Monogamous	8	HIV Negative	9	LMP	1	First Trimester	No	2	1	1	No	No	Vaginal	Female	Yes	28	First Trimester	Prior to Pregnancy / First Trimester	TDF/FTC (300mg/200mg) only	On PrEP	On Prep And Never Missed	Yes	No	No	No	No	38	No	3.1	No	49	No	No						No		No
222949	14 weeks post-partum	6th ANC follow-up	PrIMA-X	PrIMA-X	26.9624	24-35	Yes	Monogamous	8	HIV Negative	9	LMP	1	First Trimester	No	2	1	1	No	No	Vaginal	Female	Yes	28	First Trimester	Prior to Pregnancy / First Trimester	TDF/FTC (300mg/200mg) only	On PrEP	On Prep And Never Missed	Yes	No	No	No	No	38	No	3.1	No	49	No	No						No		No
222949	6 months post-partum	6th ANC follow-up	PrIMA-X	PrIMA-X	26.9624	24-35	Yes	Monogamous	8	HIV Negative	9	LMP	1	First Trimester	No	2	1	1	No	No	Vaginal	Female	Yes	28	First Trimester	Prior to Pregnancy / First Trimester	TDF/FTC (300mg/200mg) only	On PrEP	On PrEP But Missed Some	Yes	No	No	No	No	38	No	3.1	No	49	No	No						No		No
222949	9 months post-partum	6th ANC follow-up	PrIMA-X	PrIMA-X	26.9624	24-35	Yes	Monogamous	8	HIV Negative	9	LMP	1	First Trimester	No	2	1	1	No	No	Vaginal	Female	Yes	28	First Trimester	Prior to Pregnancy / First Trimester	TDF/FTC (300mg/200mg) only	On PrEP	On Prep And Never Missed	Yes	No	No	No	No	38	No	3.1	No	49	No	No						No		No
222989	Enrollment	2nd ANC follow-up	PrIMA-X	PrIMA-X	20.2218	<24	No		13	HIV Negative	28	Fundal Height	1	Third Trimester	No	1					Vaginal	Male	Yes	13	Second Trimester	Second Trimester	TDF/FTC (300mg/200mg) only	Not On PrEP	Not On PrEP / Missed All	Yes	No	No	No	No	38	No	2.8	No	48	No	No						No		No
222989	1st ANC follow-up	2nd ANC follow-up	PrIMA-X	PrIMA-X	20.2218	<24	No		13	HIV Negative	28	Fundal Height	1	Third Trimester	No	1					Vaginal	Male	Yes	13	Second Trimester	Second Trimester	TDF/FTC (300mg/200mg) only	On PrEP	On Prep And Never Missed	Yes	No	No	No	No	38	No	2.8	No	48	No	No						No		No
222989	2nd ANC follow-up	2nd ANC follow-up	PrIMA-X	PrIMA-X	20.2218	<24	No		13	HIV Negative	28	Fundal Height	1	Third Trimester	No	1					Vaginal	Male	Yes	13	Second Trimester	Second Trimester	TDF/FTC (300mg/200mg) only	On PrEP	On Prep And Never Missed	Yes	No	No	No	No	38	No	2.8	No	48	No	No						No		No
222989	Transition to PNC	2nd ANC follow-up	PrIMA-X	PrIMA-X	20.2218	<24	No		13	HIV Negative	28	Fundal Height	1	Third Trimester	No	1					Vaginal	Male	Yes	13	Second Trimester	Second Trimester				Yes	No	No	No	No	38	No	2.8	No	48	No	No						No		No
222989	Near birth sample collection	2nd ANC follow-up	PrIMA-X	PrIMA-X	20.2218	<24	No		13	HIV Negative	28	Fundal Height	1	Third Trimester	No	1					Vaginal	Male	Yes	13	Second Trimester	Second Trimester				Yes	No	No	No	No	38	No	2.8	No	48	No	No						No		No
222989	6 weeks post-partum	2nd ANC follow-up	PrIMA-X	PrIMA-X	20.2218	<24	No		13	HIV Negative	28	Fundal Height	1	Third Trimester	No	1					Vaginal	Male	Yes	13	Second Trimester	Second Trimester	TDF/FTC (300mg/200mg) only	On PrEP	On PrEP But Missed Some	Yes	No	No	No	No	38	No	2.8	No	48	No	No						No		No
222989	14 weeks post-partum	2nd ANC follow-up	PrIMA-X	PrIMA-X	20.2218	<24	No		13	HIV Negative	28	Fundal Height	1	Third Trimester	No	1					Vaginal	Male	Yes	13	Second Trimester	Second Trimester	TDF/FTC (300mg/200mg) only	On PrEP	On Prep And Never Missed	Yes	No	No	No	No	38	No	2.8	No	48	No	No						No		No
222989	6 months post-partum	2nd ANC follow-up	PrIMA-X	PrIMA-X	20.2218	<24	No		13	HIV Negative	28	Fundal Height	1	Third Trimester	No	1					Vaginal	Male	Yes	13	Second Trimester	Second Trimester	TDF/FTC (300mg/200mg) only	On PrEP	On Prep And Never Missed	Yes	No	No	No	No	38	No	2.8	No	48	No	No						No		No
222989	9 months post-partum	2nd ANC follow-up	PrIMA-X	PrIMA-X	20.2218	<24	No		13	HIV Negative	28	Fundal Height	1	Third Trimester	No	1					Vaginal	Male	Yes	13	Second Trimester	Second Trimester	TDF/FTC (300mg/200mg) only	On PrEP	On Prep And Never Missed	Yes	No	No	No	No	38	No	2.8	No	48	No	No						No		No
222989	12 months post-partum	2nd ANC follow-up	PrIMA-X	PrIMA-X	20.2218	<24	No		13	HIV Negative	28	Fundal Height	1	Third Trimester	No	1					Vaginal	Male	Yes	13	Second Trimester	Second Trimester	TDF/FTC (300mg/200mg) only	On PrEP	On Prep And Never Missed	Yes	No	No	No	No	38	No	2.8	No	48	No	No						No		No
223009	Enrollment	2nd ANC follow-up	PrIMA-X	PrIMA-X	19.5264	<24	No		9	HIV Negative	32	Fundal Height	5	Third Trimester	No	1					C-Section	Male	Yes	40.8571	Prior to Pregnancy	Prior to Pregnancy / First Trimester	TDF/FTC (300mg/200mg) only	On PrEP	On Prep And Never Missed	Yes	No	No	No	No	38	No	3.4	No	50	No	No						No
223009	1st ANC follow-up	2nd ANC follow-up	PrIMA-X	PrIMA-X	19.5264	<24	No		9	HIV Negative	32	Fundal Height	5	Third Trimester	No	1					C-Section	Male	Yes	40.8571	Prior to Pregnancy	Prior to Pregnancy / First Trimester	TDF/FTC (300mg/200mg) only	On PrEP	On Prep And Never Missed	Yes	No	No	No	No	38	No	3.4	No	50	No	No						No
223009	2nd ANC follow-up	2nd ANC follow-up	PrIMA-X	PrIMA-X	19.5264	<24	No		9	HIV Negative	32	Fundal Height	5	Third Trimester	No	1					C-Section	Male	Yes	40.8571	Prior to Pregnancy	Prior to Pregnancy / First Trimester	TDF/FTC (300mg/200mg) only	On PrEP	On Prep And Never Missed	Yes	No	No	No	No	38	No	3.4	No	50	No	No						No
223009	Transition to PNC	2nd ANC follow-up	PrIMA-X	PrIMA-X	19.5264	<24	No		9	HIV Negative	32	Fundal Height	5	Third Trimester	No	1					C-Section	Male	Yes	40.8571	Prior to Pregnancy	Prior to Pregnancy / First Trimester				Yes	No	No	No	No	38	No	3.4	No	50	No	No						No
223009	14 weeks post-partum	2nd ANC follow-up	PrIMA-X	PrIMA-X	19.5264	<24	No		9	HIV Negative	32	Fundal Height	5	Third Trimester	No	1					C-Section	Male	Yes	40.8571	Prior to Pregnancy	Prior to Pregnancy / First Trimester	TDF/FTC (300mg/200mg) only	On PrEP	On Prep And Never Missed	Yes	No	No	No	No	38	No	3.4	No	50	No	No						No
223009	6 months post-partum	2nd ANC follow-up	PrIMA-X	PrIMA-X	19.5264	<24	No		9	HIV Negative	32	Fundal Height	5	Third Trimester	No	1					C-Section	Male	Yes	40.8571	Prior to Pregnancy	Prior to Pregnancy / First Trimester	TDF/FTC (300mg/200mg) only	On PrEP	On Prep And Never Missed	Yes	No	No	No	No	38	No	3.4	No	50	No	No						No
223009	9 months post-partum	2nd ANC follow-up	PrIMA-X	PrIMA-X	19.5264	<24	No		9	HIV Negative	32	Fundal Height	5	Third Trimester	No	1					C-Section	Male	Yes	40.8571	Prior to Pregnancy	Prior to Pregnancy / First Trimester	TDF/FTC (300mg/200mg) only	On PrEP	On Prep And Never Missed	Yes	No	No	No	No	38	No	3.4	No	50	No	No						No
223009	12 months post-partum	2nd ANC follow-up	PrIMA-X	PrIMA-X	19.5264	<24	No		9	HIV Negative	32	Fundal Height	5	Third Trimester	No	1					C-Section	Male	Yes	40.8571	Prior to Pregnancy	Prior to Pregnancy / First Trimester	TDF/FTC (300mg/200mg) only	On PrEP	On Prep And Never Missed	Yes	No	No	No	No	38	No	3.4	No	50	No	No						No
223019	Enrollment	5th ANC follow-up	PrIMA-X	PrIMA-X	38.7789	35+	Yes	Polygamous	11	HIV Negative	18	Fundal Height	1	Second Trimester	No	6	5	4	No	No	Vaginal	Male	Yes	44.5714	Prior to Pregnancy	Prior to Pregnancy / First Trimester	TDF/FTC (300mg/200mg) only	On PrEP	On Prep And Never Missed	Yes	No	No	No	No	39	No	3	No	50	No	No						No		No
223019	1st ANC follow-up	5th ANC follow-up	PrIMA-X	PrIMA-X	38.7789	35+	Yes	Polygamous	11	HIV Negative	18	Fundal Height	1	Second Trimester	No	6	5	4	No	No	Vaginal	Male	Yes	44.5714	Prior to Pregnancy	Prior to Pregnancy / First Trimester	TDF/FTC (300mg/200mg) only	On PrEP	On Prep And Never Missed	Yes	No	No	No	No	39	No	3	No	50	No	No						No		No
223019	2nd ANC follow-up	5th ANC follow-up	PrIMA-X	PrIMA-X	38.7789	35+	Yes	Polygamous	11	HIV Negative	18	Fundal Height	1	Second Trimester	No	6	5	4	No	No	Vaginal	Male	Yes	44.5714	Prior to Pregnancy	Prior to Pregnancy / First Trimester	TDF/FTC (300mg/200mg) only	On PrEP	On Prep And Never Missed	Yes	No	No	No	No	39	No	3	No	50	No	No						No		No
223019	3rd ANC follow-up	5th ANC follow-up	PrIMA-X	PrIMA-X	38.7789	35+	Yes	Polygamous	11	HIV Negative	18	Fundal Height	1	Second Trimester	No	6	5	4	No	No	Vaginal	Male	Yes	44.5714	Prior to Pregnancy	Prior to Pregnancy / First Trimester	TDF/FTC (300mg/200mg) only	On PrEP	On Prep And Never Missed	Yes	No	No	No	No	39	No	3	No	50	No	No						No		No
223019	4th ANC follow-up	5th ANC follow-up	PrIMA-X	PrIMA-X	38.7789	35+	Yes	Polygamous	11	HIV Negative	18	Fundal Height	1	Second Trimester	No	6	5	4	No	No	Vaginal	Male	Yes	44.5714	Prior to Pregnancy	Prior to Pregnancy / First Trimester	TDF/FTC (300mg/200mg) only	On PrEP	On Prep And Never Missed	Yes	No	No	No	No	39	No	3	No	50	No	No						No		No
223019	5th ANC follow-up	5th ANC follow-up	PrIMA-X	PrIMA-X	38.7789	35+	Yes	Polygamous	11	HIV Negative	18	Fundal Height	1	Second Trimester	No	6	5	4	No	No	Vaginal	Male	Yes	44.5714	Prior to Pregnancy	Prior to Pregnancy / First Trimester	TDF/FTC (300mg/200mg) only	On PrEP	On Prep And Never Missed	Yes	No	No	No	No	39	No	3	No	50	No	No						No		No
223019	Transition to PNC	5th ANC follow-up	PrIMA-X	PrIMA-X	38.7789	35+	Yes	Polygamous	11	HIV Negative	18	Fundal Height	1	Second Trimester	No	6	5	4	No	No	Vaginal	Male	Yes	44.5714	Prior to Pregnancy	Prior to Pregnancy / First Trimester				Yes	No	No	No	No	39	No	3	No	50	No	No						No		No
223019	Near birth sample collection	5th ANC follow-up	PrIMA-X	PrIMA-X	38.7789	35+	Yes	Polygamous	11	HIV Negative	18	Fundal Height	1	Second Trimester	No	6	5	4	No	No	Vaginal	Male	Yes	44.5714	Prior to Pregnancy	Prior to Pregnancy / First Trimester				Yes	No	No	No	No	39	No	3	No	50	No	No						No		No
223019	6 weeks post-partum	5th ANC follow-up	PrIMA-X	PrIMA-X	38.7789	35+	Yes	Polygamous	11	HIV Negative	18	Fundal Height	1	Second Trimester	No	6	5	4	No	No	Vaginal	Male	Yes	44.5714	Prior to Pregnancy	Prior to Pregnancy / First Trimester	TDF/FTC (300mg/200mg) only	On PrEP	On Prep And Never Missed	Yes	No	No	No	No	39	No	3	No	50	No	No						No		No
223019	14 weeks post-partum	5th ANC follow-up	PrIMA-X	PrIMA-X	38.7789	35+	Yes	Polygamous	11	HIV Negative	18	Fundal Height	1	Second Trimester	No	6	5	4	No	No	Vaginal	Male	Yes	44.5714	Prior to Pregnancy	Prior to Pregnancy / First Trimester	TDF/FTC (300mg/200mg) only	On PrEP	On Prep And Never Missed	Yes	No	No	No	No	39	No	3	No	50	No	No						No		No
223019	6 months post-partum	5th ANC follow-up	PrIMA-X	PrIMA-X	38.7789	35+	Yes	Polygamous	11	HIV Negative	18	Fundal Height	1	Second Trimester	No	6	5	4	No	No	Vaginal	Male	Yes	44.5714	Prior to Pregnancy	Prior to Pregnancy / First Trimester	TDF/FTC (300mg/200mg) only	Not On PrEP	Not On PrEP / Missed All	Yes	No	No	No	No	39	No	3	No	50	No	No						No		No
223019	9 months post-partum	5th ANC follow-up	PrIMA-X	PrIMA-X	38.7789	35+	Yes	Polygamous	11	HIV Negative	18	Fundal Height	1	Second Trimester	No	6	5	4	No	No	Vaginal	Male	Yes	44.5714	Prior to Pregnancy	Prior to Pregnancy / First Trimester	TDF/FTC (300mg/200mg) only	On PrEP	On Prep And Never Missed	Yes	No	No	No	No	39	No	3	No	50	No	No						No		No
223029	Enrollment	1st ANC follow-up	PrIMA-X	PrIMA-X	21.3634	<24	Yes	Monogamous	12	HIV Negative	30	Fundal Height	2	Third Trimester	No	2	1	1	No	No	Vaginal	Male	Yes	17.1429	Second Trimester	Second Trimester	TDF/FTC (300mg/200mg) only	On PrEP	On Prep And Never Missed	Yes	No	No	No	No	38	No	3.6	No	50	No	No						No		No
223029	1st ANC follow-up	1st ANC follow-up	PrIMA-X	PrIMA-X	21.3634	<24	Yes	Monogamous	12	HIV Negative	30	Fundal Height	2	Third Trimester	No	2	1	1	No	No	Vaginal	Male	Yes	17.1429	Second Trimester	Second Trimester	TDF/FTC (300mg/200mg) only	On PrEP	On Prep And Never Missed	Yes	No	No	No	No	38	No	3.6	No	50	No	No						No		No
223029	Transition to PNC	1st ANC follow-up	PrIMA-X	PrIMA-X	21.3634	<24	Yes	Monogamous	12	HIV Negative	30	Fundal Height	2	Third Trimester	No	2	1	1	No	No	Vaginal	Male	Yes	17.1429	Second Trimester	Second Trimester				Yes	No	No	No	No	38	No	3.6	No	50	No	No						No		No
223029	6 weeks post-partum	1st ANC follow-up	PrIMA-X	PrIMA-X	21.3634	<24	Yes	Monogamous	12	HIV Negative	30	Fundal Height	2	Third Trimester	No	2	1	1	No	No	Vaginal	Male	Yes	17.1429	Second Trimester	Second Trimester	TDF/FTC (300mg/200mg) only	On PrEP	On Prep And Never Missed	Yes	No	No	No	No	38	No	3.6	No	50	No	No						No		No
223029	14 weeks post-partum	1st ANC follow-up	PrIMA-X	PrIMA-X	21.3634	<24	Yes	Monogamous	12	HIV Negative	30	Fundal Height	2	Third Trimester	No	2	1	1	No	No	Vaginal	Male	Yes	17.1429	Second Trimester	Second Trimester	TDF/FTC (300mg/200mg) only	On PrEP	On Prep And Never Missed	Yes	No	No	No	No	38	No	3.6	No	50	No	No						No		No
223029	6 months post-partum	1st ANC follow-up	PrIMA-X	PrIMA-X	21.3634	<24	Yes	Monogamous	12	HIV Negative	30	Fundal Height	2	Third Trimester	No	2	1	1	No	No	Vaginal	Male	Yes	17.1429	Second Trimester	Second Trimester	TDF/FTC (300mg/200mg) only	On PrEP	On Prep And Never Missed	Yes	No	No	No	No	38	No	3.6	No	50	No	No						No		No
223029	9 months post-partum	1st ANC follow-up	PrIMA-X	PrIMA-X	21.3634	<24	Yes	Monogamous	12	HIV Negative	30	Fundal Height	2	Third Trimester	No	2	1	1	No	No	Vaginal	Male	Yes	17.1429	Second Trimester	Second Trimester	TDF/FTC (300mg/200mg) only	On PrEP	On Prep And Never Missed	Yes	No	No	No	No	38	No	3.6	No	50	No	No						No		No
223029	12 months post-partum	1st ANC follow-up	PrIMA-X	PrIMA-X	21.3634	<24	Yes	Monogamous	12	HIV Negative	30	Fundal Height	2	Third Trimester	No	2	1	1	No	No	Vaginal	Male	Yes	17.1429	Second Trimester	Second Trimester	TDF/FTC (300mg/200mg) only	On PrEP	On Prep And Never Missed	Yes	No	No	No	No	38	No	3.6	No	50	No	No						No		No
223069	Enrollment	3rd ANC follow-up	PrIMA-X	PrIMA-X	24.9172	<24	Yes	Monogamous	16	HIV Negative	20	Fundal Height	1	Second Trimester	Yes	1					Vaginal	Female	Yes	16	Second Trimester	Second Trimester	TDF/FTC (300mg/200mg) only	Not On PrEP	Not On PrEP / Missed All	Yes	No	No	No	No	36	Yes	3	No	49	No	No						No		No
223069	1st ANC follow-up	3rd ANC follow-up	PrIMA-X	PrIMA-X	24.9172	<24	Yes	Monogamous	16	HIV Negative	20	Fundal Height	1	Second Trimester	Yes	1					Vaginal	Female	Yes	16	Second Trimester	Second Trimester	TDF/FTC (300mg/200mg) only	Not On PrEP	Not On PrEP / Missed All	Yes	No	No	No	No	36	Yes	3	No	49	No	No						No		No
223069	2nd ANC follow-up	3rd ANC follow-up	PrIMA-X	PrIMA-X	24.9172	<24	Yes	Monogamous	16	HIV Negative	20	Fundal Height	1	Second Trimester	Yes	1					Vaginal	Female	Yes	16	Second Trimester	Second Trimester	TDF/FTC (300mg/200mg) only	On PrEP	On Prep And Never Missed	Yes	No	No	No	No	36	Yes	3	No	49	No	No						No		No
223069	3rd ANC follow-up	3rd ANC follow-up	PrIMA-X	PrIMA-X	24.9172	<24	Yes	Monogamous	16	HIV Negative	20	Fundal Height	1	Second Trimester	Yes	1					Vaginal	Female	Yes	16	Second Trimester	Second Trimester	TDF/FTC (300mg/200mg) only	On PrEP	On Prep And Never Missed	Yes	No	No	No	No	36	Yes	3	No	49	No	No						No		No
223069	Transition to PNC	3rd ANC follow-up	PrIMA-X	PrIMA-X	24.9172	<24	Yes	Monogamous	16	HIV Negative	20	Fundal Height	1	Second Trimester	Yes	1					Vaginal	Female	Yes	16	Second Trimester	Second Trimester				Yes	No	No	No	No	36	Yes	3	No	49	No	No						No		No
223069	6 weeks post-partum	3rd ANC follow-up	PrIMA-X	PrIMA-X	24.9172	<24	Yes	Monogamous	16	HIV Negative	20	Fundal Height	1	Second Trimester	Yes	1					Vaginal	Female	Yes	16	Second Trimester	Second Trimester	TDF/FTC (300mg/200mg) only	On PrEP	On Prep And Never Missed	Yes	No	No	No	No	36	Yes	3	No	49	No	No						No		No
223069	14 weeks post-partum	3rd ANC follow-up	PrIMA-X	PrIMA-X	24.9172	<24	Yes	Monogamous	16	HIV Negative	20	Fundal Height	1	Second Trimester	Yes	1					Vaginal	Female	Yes	16	Second Trimester	Second Trimester	TDF/FTC (300mg/200mg) only	On PrEP	On PrEP But Missed Some	Yes	No	No	No	No	36	Yes	3	No	49	No	No						No		No
223069	6 months post-partum	3rd ANC follow-up	PrIMA-X	PrIMA-X	24.9172	<24	Yes	Monogamous	16	HIV Negative	20	Fundal Height	1	Second Trimester	Yes	1					Vaginal	Female	Yes	16	Second Trimester	Second Trimester	TDF/FTC (300mg/200mg) only	On PrEP	On Prep And Never Missed	Yes	No	No	No	No	36	Yes	3	No	49	No	No						No		No
223079	Enrollment	5th ANC follow-up	PrIMA-X	PrIMA-X	24.4928	<24	Yes	Monogamous	16	HIV Negative	16	LMP	1	Second Trimester	No	1					Vaginal	Male	Yes	22.8571	Second Trimester	Second Trimester	TDF/FTC (300mg/200mg) only	Not On PrEP	Not On PrEP / Missed All	Yes	No	No	No	No	39	No	2.9	No	49	Yes	No						No		No
[truncated: 40,469 more rows]
[truncated: 1 more columns]
