# Supplementary material for: Evaluating the safety of prenatal HIV PrEP use: Perinatal outcomes from three cohort studies in Western Kenya
Source: PLOS Glob Public Health. 2026 Jan 20;6(1):e0005744. doi: 10.1371/journal.pgph.0005744 (PMC12818637; doi:10.1371/journal.pgph.0005744)
Supplement: S2 File — (XLSX) [file pgph.0005744.s002.xlsx]

## Sheet: Sheet1
Variable Name	Variable Label	Answer Label	Answer Code	Variable Type
record_id	Participant ID	Open ended		double
clt_visit	Study Visit Number			Integer
		Enrollment	0
		1st ANC follow-up	1
		2nd ANC follow-up	2
		3rd ANC follow-up	3
		4th ANC follow-up	4
		5th ANC follow-up	5
		6th ANC follow-up	6
		7th ANC follow-up	7
		8th ANC follow-up	8
		Protocol Deviation	50
		Home Visit	71
		Out of visit AE #1	81
		Out of visit AE #2	82
		Termination	90
		Transition to PNC	99
		Near birth sample collection	100
		6 weeks post-partum	101
		14 weeks post-partum	102
		6 months post-partum	103
		9 months post-partum	104
		12 months post-partum	105
		18 months post-partum	106
		24 months post-partum	107
		30 months post-partum	108
		36 months post-partum	109
		42 months post-partum	110
		48 months post-partum	111
		54 months post-partum	112
		60 months post-partum	113
last_clt_visit_anc	Last study visit during ANC			Numeric
		Enrollment	0
		1st ANC follow-up	1
		2nd ANC follow-up	2
		3rd ANC follow-up	3
		4th ANC follow-up	4
		5th ANC follow-up	5
		6th ANC follow-up	6
		7th ANC follow-up	7
		8th ANC follow-up	8
		Protocol Deviation	50
		Home Visit	71
		Out of visit AE #1	81
		Out of visit AE #2	82
		Termination	90
		Transition to PNC	99
		Near birth sample collection	100
		6 weeks post-partum	101
		14 weeks post-partum	102
		6 months post-partum	103
		9 months post-partum	104
		12 months post-partum	105
		18 months post-partum	106
		24 months post-partum	107
		30 months post-partum	108
		36 months post-partum	109
		42 months post-partum	110
		48 months post-partum	111
		54 months post-partum	112
		60 months post-partum	113
cohort	Cohort			Numeric
		PrIMA	1
		PrIMA-X	2
		mWACh-PrEP	3
cohort_prep	Cohort by PrEP status			Numeric
		PrIMA Not On PrEP	1
		PrIMA On PrEP	2
		PrIMA-X	3
		mWACh-PrEP	4
age	Age (years)	Open ended		double
age_2435	Age categories (years)			double
		<24	0
		24-35	1
		35+	2
currently_married	Currently married			double
		No	0
		Yes	1
marriage_type	Marriage type			double
		Monogamous	1
		Polygamous	2
		Prefer Not To Answer	3
school	Completed education (years)	Open ended		double
partner_status	Partner HIV status			double
		HIV Negative	0
		HIV Positive	1
		No Partner	2
		Unknown	88
gestage_enrollment	Gestational age at enrollment (weeks)	Open ended		double
gestage_determined	Gestational age determination			double
		LMP	1
		Fundal Height	2
		Ultrasound	3
anc_num	No. of ANC visits attended to date at enrollment	Open ended		double
firstanc	Timing of first ANC visit			double
		First Trimester	1
		Second Trimester	2
		Third Trimester	3
primigravida	Primigravida			double
		No	0
		Yes	1
pregnancies_num	Number of pregnancies	Open ended		double
live_births_num	Number of live births	Open ended		double
living_children_num	Number of living children	Open ended		double
priorpregloss	Prior pregnancy loss			double
		No	0
		Yes	1
lastchild_lt2	< 2 years since last pregnancy			double
		No	0
		Yes	1
delivery_mode	Mode of delivery			Numeric
		Vaginal	1
		C-Section	2
infant_sex	Infant sex			Numeric
		Male	1
		Female	2
prep_initiated	Initiated PrEP			double
		No	0
		Yes	1
prep_use_pregnancy_weeks	Cumulative PrEP use in pregnancy (weeks)	Open ended		double
trimester_initiation_acog	Trimester initiated PrEP			Numeric
		Never Initiated	0
		Prior to Pregnancy	1
		First Trimester	2
		Second Trimester	3
		Third Trimester	4
trimester_initiation_acog_cat	Trimester initiated PrEP			Numeric
		Never Initiated	0
		Prior to Pregnancy / First Trimester	1
		Second Trimester	2
		Third Trimester	3
prep_arv_type	PrEP formulation(s) dispensed during pregnancy			double
		Never Initiated	0
		TDF/FTC (300mg/200mg) only	1
		TDF 300mg only	2
		TDF/3TC (300mg/300mg) only	3
prep_30days	Self-reported PrEP status in the last 30 days			Numeric
		Never Initiated	-1
		Not On PrEP	0
		On PrEP	1
prep_30days_missed	Self-reported PrEP adherence in the last 30 days			Numeric
		Never Initiated	-1
		On Prep And Never Missed	0
		On PrEP But Missed Some	1
		Not On PrEP / Missed All	2
live_birth	Live birth			Numeric
		No	0
		Yes	1
sae_preg_loss	Any pregnancy loss			Numeric
		No	0
		Yes	1
sae_preg_loss_miscarriage	Miscarriage			Numeric
		No	0
		Yes	1
sae_preg_loss_stillbirth	Stillbirth			Numeric
		No	0
		Yes	1
sae_neonatal_death	Neonatal death			Numeric
		No	0
		Yes	1
gestage_birth	Gestational age at birth (weeks)	Open ended		Numeric
gestage_birth_preterm	Preterm birth (<37 weeks)			Numeric
		No	0
		Yes	1
birthweight	Birthweight (kg)	Open ended		Numeric
lbw	Low birth weight (<2.5kg)			Numeric
		No	0
		Yes	1
birthlength	Birthlength (cm)	Open ended		Numeric
sga_sex	Small for gestational age accounting for sex			Numeric
		No	0
		Yes	1
congenital_abnormality	Any congenital abnormality			Numeric
		No	0
		Yes	1
congenital_cleft	Cleft lip / pallate			Numeric
		No	0
		Yes	1
congenital_othermouth	Other mouth/gum			Numeric
		No	0
		Yes	1
congenital_clubfoot	Club foot			Numeric
		No	0
		Yes	1
congenital_extra	Extra fingers or toes			Numeric
		No	0
		Yes	1
congenital_jointed	Jointed fingers or toes			Numeric
		No	0
		Yes	1
congenital_missingfinger	Missing finger			Numeric
		No	0
		Yes	1
congenital_otherlimb	Other limb			Numeric
		No	0
		Yes	1
_zwei_lt2_6wk	Weight z-score <-2			double
		No	0
		Yes	1
_zlen_lt2_6wk	Length z-score <-2			double
		No	0
		Yes	1
